# Supplementary material for: Patterns of sex-biased dispersal are consistent with social and ecological constraints in a group-living cichlid fish
Source: BMC Ecol Evol. 2022 Mar 2;22:21. doi: 10.1186/s12862-022-01980-4 (PMC8889715; doi:10.1186/s12862-022-01980-4)
Supplement: Supplementary file 1 — Additional file 1. Between-group data. Pairwise Lynch-Ritland relatedness estimates for each pairing of fish that reside in different social groups from one another. Dataset also includes the spatial distances separating social groups (measured in cm). [file 12862_2022_1980_MOESM1_ESM.csv]

ind1	ind2	geodist	ind1group	ind2group	ind1sex	ind2sex	contrast	dyad	rLR
001_058_F	002_017_F	27.75289279	1	2	F	F	F_F	001_058_F 002_017_F	0.053060451
001_058_F	003_070_F	51.78174485	1	3	F	F	F_F	001_058_F 003_070_F	0.065537637
001_058_F	003_071_F	51.78174485	1	3	F	F	F_F	001_058_F 003_071_F	-0.108842858
001_058_F	003_092_F_and_087_959_F	51.78174485	1	3	F	F	F_F	001_058_F 003_092_F_and_087_959_F	-0.089897697
001_058_F	005_079_F	99.63379598	1	5	F	F	F_F	001_058_F 005_079_F	0.086151344
001_058_F	007_075_F	153.7468523	1	7	F	F	F_F	001_058_F 007_075_F	0.062515883
001_058_F	007_082_F	153.7468523	1	7	F	F	F_F	001_058_F 007_082_F	-0.038452814
001_058_F	008_088_F	97.58575345	1	8	F	F	F_F	001_058_F 008_088_F	-0.028512143
001_058_F	008_089_F	97.58575345	1	8	F	F	F_F	001_058_F 008_089_F	0.102875132
001_058_F	009_034_F	115.0170058	1	9	F	F	F_F	001_058_F 009_034_F	-0.009087438
001_058_F	009_035_F	115.0170058	1	9	F	F	F_F	001_058_F 009_035_F	-0.076013499
001_058_F	009_038_F	115.0170058	1	9	F	F	F_F	001_058_F 009_038_F	0.01501902
001_058_F	010_091_F	136.0853073	1	10	F	F	F_F	001_058_F 010_091_F	0.033122518
001_058_F	010_189_F	136.0853073	1	10	F	F	F_F	001_058_F 010_189_F	0.167531495
001_058_F	015_076_F	186.6742775	1	15	F	F	F_F	001_058_F 015_076_F	0.062157855
001_058_F	016_064_F_and_033A_172_F	222.9014451	1	16	F	F	F_F	001_058_F 016_064_F_and_033A_172_F	0.020710676
001_058_F	016_074_F	222.9014451	1	16	F	F	F_F	001_058_F 016_074_F	-0.020379143
001_058_F	017_104_F	254.6679558	1	17	F	F	F_F	001_058_F 017_104_F	0.027400835
001_058_F	018_116_F	223.7152099	1	18	F	F	F_F	001_058_F 018_116_F	0.113302186
001_058_F	019_043_F	196.1880312	1	19	F	F	F_F	001_058_F 019_043_F	0.031228514
001_058_F	019_044_F	196.1880312	1	19	F	F	F_F	001_058_F 019_044_F	-0.009570212
001_058_F	020_146_F	181.6328897	1	20	F	F	F_F	001_058_F 020_146_F	0.036427301
001_058_F	020_150_F	181.6328897	1	20	F	F	F_F	001_058_F 020_150_F	-0.036468288
001_058_F	021_110_F	166.8072442	1	21	F	F	F_F	001_058_F 021_110_F	0.068423676
001_058_F	021_158_F	166.8072442	1	21	F	F	F_F	001_058_F 021_158_F	0.006248
001_058_F	022_133_F	145.7870434	1	22	F	F	F_F	001_058_F 022_133_F	0.182260268
001_058_F	022_134_F	145.7870434	1	22	F	F	F_F	001_058_F 022_134_F	-0.005010392
001_058_F	025_054_F	196.7951357	1	25	F	F	F_F	001_058_F 025_054_F	-0.021477986
001_058_F	025_056_F_and_026B_128_F	196.7951357	1	25	F	F	F_F	001_058_F 025_056_F_and_026B_128_F	-0.021083845
001_058_F	025_157_F	196.7951357	1	25	F	F	F_F	001_058_F 025_157_F	-0.047500242
001_058_F	026A_122_F	232.6190262	1	026A	F	F	F_F	001_058_F 026A_122_F	0.079230319
001_058_F	026B_123_F	239.7060418	1	026B	F	F	F_F	001_058_F 026B_123_F	-0.054241967
001_058_F	027_160_F	292.4551351	1	27	F	F	F_F	001_058_F 027_160_F	-0.007037575
001_058_F	028_170_F	285.887928	1	28	F	F	F_F	001_058_F 028_170_F	-0.014475581
001_058_F	028_174_F	285.887928	1	28	F	F	F_F	001_058_F 028_174_F	-0.00751806
001_058_F	029A_265_F	320.5202844	1	029A	F	F	F_F	001_058_F 029A_265_F	-0.048880101
001_058_F	029A_269_F	320.5202844	1	029A	F	F	F_F	001_058_F 029A_269_F	0.143043705
001_058_F	029B_263_F_and_105_481_F	329.0234871	1	029B	F	F	F_F	001_058_F 029B_263_F_and_105_481_F	0.030120004
001_058_F	029C_272_F	324.3572593	1	029C	F	F	F_F	001_058_F 029C_272_F	-0.060114443
001_058_F	031_111_F	217.6165542	1	31	F	F	F_F	001_058_F 031_111_F	0.102110973
001_058_F	032_025_F	210.2882591	1	32	F	F	F_F	001_058_F 032_025_F	0.105541996
001_058_F	032_026_F	210.2882591	1	32	F	F	F_F	001_058_F 032_026_F	0.049436119
001_058_F	032_031_F	210.2882591	1	32	F	F	F_F	001_058_F 032_031_F	-0.032479971
001_058_F	033A_164_F	236.5876424	1	033A	F	F	F_F	001_058_F 033A_164_F	-0.019630861
001_058_F	033A_166_F	236.5876424	1	033A	F	F	F_F	001_058_F 033A_166_F	0.075577422
001_058_F	033A_167_F	236.5876424	1	033A	F	F	F_F	001_058_F 033A_167_F	-0.020258833
001_058_F	034_177_F	267.5912541	1	34	F	F	F_F	001_058_F 034_177_F	0.040499487
001_058_F	034_178_F	267.5912541	1	34	F	F	F_F	001_058_F 034_178_F	-0.02359441
001_058_F	034_179_F	267.5912541	1	34	F	F	F_F	001_058_F 034_179_F	0.020533074
001_058_F	034_183_F	267.5912541	1	34	F	F	F_F	001_058_F 034_183_F	-0.020663512
001_058_F	035_118_F	312.4467079	1	35	F	F	F_F	001_058_F 035_118_F	-0.00315288
001_058_F	035_200_F	312.4467079	1	35	F	F	F_F	001_058_F 035_200_F	-0.003864525
001_058_F	035_204_uF	312.4467079	1	35	F	F	F_F	001_058_F 035_204_uF	0.034434818
001_058_F	035_205_F	312.4467079	1	35	F	F	F_F	001_058_F 035_205_F	0.004141112
001_058_F	035_208_F	312.4467079	1	35	F	F	F_F	001_058_F 035_208_F	-0.029567725
001_058_F	037_275_F	358.7163914	1	37	F	F	F_F	001_058_F 037_275_F	0.017863672
001_058_F	037_278_F	358.7163914	1	37	F	F	F_F	001_058_F 037_278_F	0.015052937
001_058_F	037_281_F	358.7163914	1	37	F	F	F_F	001_058_F 037_281_F	0.029286583
001_058_F	039_250_F	381.4238378	1	39	F	F	F_F	001_058_F 039_250_F	0.026962591
001_058_F	039_254_F	381.4238378	1	39	F	F	F_F	001_058_F 039_254_F	-0.042937071
001_058_F	040_237_F	401.5638811	1	40	F	F	F_F	001_058_F 040_237_F	-0.036557836
001_058_F	040_241_F	401.5638811	1	40	F	F	F_F	001_058_F 040_241_F	-0.02013245
001_058_F	041_320_F_and_105_482_F	316.6055021	1	41	F	F	F_F	001_058_F 041_320_F_and_105_482_F	0.018400161
001_058_F	041_321_F	316.6055021	1	41	F	F	F_F	001_058_F 041_321_F	0.008563663
001_058_F	041_324_F	316.6055021	1	41	F	F	F_F	001_058_F 041_324_F	-0.084353086
001_058_F	042_716_F	360.2185502	1	42	F	F	F_F	001_058_F 042_716_F	0.173883
001_058_F	043_144_F	398.7497815	1	43	F	F	F_F	001_058_F 043_144_F	0.004745817
001_058_F	044_383_F	367.4196436	1	44	F	F	F_F	001_058_F 044_383_F	-0.02120722
001_058_F	044_385_F	367.4196436	1	44	F	F	F_F	001_058_F 044_385_F	-0.019151669
001_058_F	044_386_F	367.4196436	1	44	F	F	F_F	001_058_F 044_386_F	-0.033099227
001_058_F	044_392_F	367.4196436	1	44	F	F	F_F	001_058_F 044_392_F	0.039139891
001_058_F	045_371_F	408.8324449	1	45	F	F	F_F	001_058_F 045_371_F	0.029032797
001_058_F	045_374_F	408.8324449	1	45	F	F	F_F	001_058_F 045_374_F	0.05283004
001_058_F	046_557_F	420.499656	1	46	F	F	F_F	001_058_F 046_557_F	0.094446183
001_058_F	046_559_F	420.499656	1	46	F	F	F_F	001_058_F 046_559_F	0.012219395
001_058_F	046_573_F	420.499656	1	46	F	F	F_F	001_058_F 046_573_F	0.033822122
001_058_F	046_581_F	420.499656	1	46	F	F	F_F	001_058_F 046_581_F	-0.034071067
001_058_F	047_342_F	465.717949	1	47	F	F	F_F	001_058_F 047_342_F	-0.082601155
001_058_F	047_347_F	465.717949	1	47	F	F	F_F	001_058_F 047_347_F	0.082782332
001_058_F	048_516_F	445.5789032	1	48	F	F	F_F	001_058_F 048_516_F	0.010265118
001_058_F	049_524_F	469.9359541	1	49	F	F	F_F	001_058_F 049_524_F	-0.003419524
001_058_F	051_143_F	401.8259854	1	51	F	F	F_F	001_058_F 051_143_F	0.054774246
001_058_F	052_193_F	434.9964231	1	52	F	F	F_F	001_058_F 052_193_F	-0.035535768
001_058_F	054_245_F	416.0722891	1	54	F	F	F_F	001_058_F 054_245_F	-0.025806565
001_058_F	054_339_F	416.0722891	1	54	F	F	F_F	001_058_F 054_339_F	0.146925106
001_058_F	055_218_F	390.5543536	1	55	F	F	F_F	001_058_F 055_218_F	-0.029182555
001_058_F	055_230_F	390.5543536	1	55	F	F	F_F	001_058_F 055_230_F	-0.027917828
001_058_F	056_283_F	357.5960649	1	56	F	F	F_F	001_058_F 056_283_F	-0.068602729
001_058_F	056_285_F	357.5960649	1	56	F	F	F_F	001_058_F 056_285_F	-0.016744859
001_058_F	056_317_F	357.5960649	1	56	F	F	F_F	001_058_F 056_317_F	-0.030177669
001_058_F	057_289_F	388.5863407	1	57	F	F	F_F	001_058_F 057_289_F	-0.036614406
001_058_F	057_487_F	388.5863407	1	57	F	F	F_F	001_058_F 057_487_F	0.062412657
001_058_F	058_542_F	397.5954189	1	58	F	F	F_F	001_058_F 058_542_F	0.078791833
001_058_F	058_546_F	397.5954189	1	58	F	F	F_F	001_058_F 058_546_F	0.138507624
001_058_F	059_258_F	400.5287175	1	59	F	F	F_F	001_058_F 059_258_F	-0.069443699
001_058_F	060_362_F	422.4041367	1	60	F	F	F_F	001_058_F 060_362_F	0.02932441
001_058_F	060_364_F	422.4041367	1	60	F	F	F_F	001_058_F 060_364_F	0.226164815
001_058_F	061_354_F	436.3975834	1	61	F	F	F_F	001_058_F 061_354_F	0.054648557
001_058_F	061_357_F	436.3975834	1	61	F	F	F_F	001_058_F 061_357_F	0.024615146
001_058_F	061_359_F	436.3975834	1	61	F	F	F_F	001_058_F 061_359_F	-0.05023543
001_058_F	061_411_F	436.3975834	1	61	F	F	F_F	001_058_F 061_411_F	-0.075964204
001_058_F	062_416_F	430.3391944	1	62	F	F	F_F	001_058_F 062_416_F	-0.051238764
001_058_F	064_507_F	444.67594	1	64	F	F	F_F	001_058_F 064_507_F	0.036177687
001_058_F	064_508_F	444.67594	1	64	F	F	F_F	001_058_F 064_508_F	-0.002482529
001_058_F	066_566_F	461.8638457	1	66	F	F	F_F	001_058_F 066_566_F	0.044820322
001_058_F	066_570_F	461.8638457	1	66	F	F	F_F	001_058_F 066_570_F	0.063619912
001_058_F	066_571_F_and_090_708_F	461.8638457	1	66	F	F	F_F	001_058_F 066_571_F_and_090_708_F	0.026722845
001_058_F	067_297_F_and_067_719_F	477.5189226	1	67	F	F	F_F	001_058_F 067_297_F_and_067_719_F	-0.077691121
001_058_F	067_303_F	477.5189226	1	67	F	F	F_F	001_058_F 067_303_F	0.033995669
001_058_F	067_314_F	477.5189226	1	67	F	F	F_F	001_058_F 067_314_F	-0.068376746
001_058_F	068_236_F	513.2405295	1	68	F	F	F_F	001_058_F 068_236_F	0.159000522
001_058_F	068_715_F	513.2405295	1	68	F	F	F_F	001_058_F 068_715_F	0.004448029
001_058_F	069_329_F	530.9356907	1	69	F	F	F_F	001_058_F 069_329_F	-0.03200768
001_058_F	069_720_F	530.9356907	1	69	F	F	F_F	001_058_F 069_720_F	-0.049206387
001_058_F	070_426_F	462.9947482	1	70	F	F	F_F	001_058_F 070_426_F	0.160343492
001_058_F	070_428_F	462.9947482	1	70	F	F	F_F	001_058_F 070_428_F	-0.083454626
001_058_F	071_368_F	476.9256225	1	71	F	F	F_F	001_058_F 071_368_F	0.189567924
001_058_F	071_370_F	476.9256225	1	71	F	F	F_F	001_058_F 071_370_F	0.065768691
001_058_F	072_215_F	505.5076298	1	72	F	F	F_F	001_058_F 072_215_F	-0.002107724
001_058_F	072_217_F	505.5076298	1	72	F	F	F_F	001_058_F 072_217_F	-0.010341347
001_058_F	073_608_F	532.2464093	1	73	F	F	F_F	001_058_F 073_608_F	-0.003928183
001_058_F	074_635_F	516.8283434	1	74	F	F	F_F	001_058_F 074_635_F	0.079778149
001_058_F	075_703_F	486.5543392	1	75	F	F	F_F	001_058_F 075_703_F	-0.074538532
001_058_F	076_575_F	483.7751859	1	76	F	F	F_F	001_058_F 076_575_F	0.167024795
001_058_F	077_648_F	510.2066283	1	77	F	F	F_F	001_058_F 077_648_F	0.037466592
001_058_F	077_650_F	510.2066283	1	77	F	F	F_F	001_058_F 077_650_F	-0.040097117
001_058_F	077_654_F	510.2066283	1	77	F	F	F_F	001_058_F 077_654_F	-0.099170822
001_058_F	077_655_F	510.2066283	1	77	F	F	F_F	001_058_F 077_655_F	-0.015710118
001_058_F	077_657_F	510.2066283	1	77	F	F	F_F	001_058_F 077_657_F	-0.023197755
001_058_F	078_641_F	539.6499458	1	78	F	F	F_F	001_058_F 078_641_F	-0.028096982
001_058_F	078_644_F	539.6499458	1	78	F	F	F_F	001_058_F 078_644_F	0.040593246
001_058_F	079_645_F	587.3235153	1	79	F	F	F_F	001_058_F 079_645_F	-0.049911001
001_058_F	080_802_F	616.9166989	1	80	F	F	F_F	001_058_F 080_802_F	0.074397303
001_058_F	081_803_F	557.7098572	1	81	F	F	F_F	001_058_F 081_803_F	0.071972571
001_058_F	082_688_F	526.952927	1	82	F	F	F_F	001_058_F 082_688_F	-0.030650654
001_058_F	082_691_F	526.952927	1	82	F	F	F_F	001_058_F 082_691_F	0.039846207
001_058_F	082_694_F	526.952927	1	82	F	F	F_F	001_058_F 082_694_F	0.039912812
001_058_F	083_674_F	587.8728068	1	83	F	F	F_F	001_058_F 083_674_F	0.005357437
001_058_F	084_594_F	618.2711633	1	84	F	F	F_F	001_058_F 084_594_F	0.019077871
001_058_F	084_597_F	618.2711633	1	84	F	F	F_F	001_058_F 084_597_F	-0.00190721
001_058_F	085A_610_F	585.5558255	1	085A	F	F	F_F	001_058_F 085A_610_F	-0.04103241
001_058_F	085B_620_F	581.148119	1	085B	F	F	F_F	001_058_F 085B_620_F	0.005637945
001_058_F	086_589_F	615.9864513	1	86	F	F	F_F	001_058_F 086_589_F	-0.007196583
001_058_F	086_590_F	615.9864513	1	86	F	F	F_F	001_058_F 086_590_F	0.046109506
001_058_F	088_292_F	557.0533293	1	88	F	F	F_F	001_058_F 088_292_F	0.172935263
001_058_F	088_294_F	557.0533293	1	88	F	F	F_F	001_058_F 088_294_F	-0.045695014
001_058_F	088_409_F	557.0533293	1	88	F	F	F_F	001_058_F 088_409_F	0.120040229
001_058_F	089_683_F	583.4634914	1	89	F	F	F_F	001_058_F 089_683_F	-0.046672571
001_058_F	089_685_F	583.4634914	1	89	F	F	F_F	001_058_F 089_685_F	-0.048403827
001_058_F	089_698_F	583.4634914	1	89	F	F	F_F	001_058_F 089_698_F	-0.027311485
001_058_F	090_706_F	491.6406835	1	90	F	F	F_F	001_058_F 090_706_F	-0.029170839
001_058_F	091_766_F	513.1037814	1	91	F	F	F_F	001_058_F 091_766_F	-0.034758057
001_058_F	091_769_F	513.1037814	1	91	F	F	F_F	001_058_F 091_769_F	-0.005209917
001_058_F	091_770_F	513.1037814	1	91	F	F	F_F	001_058_F 091_770_F	0.027190764
001_058_F	091_772_F	513.1037814	1	91	F	F	F_F	001_058_F 091_772_F	0.236053555
001_058_F	091_773_F	513.1037814	1	91	F	F	F_F	001_058_F 091_773_F	0.008254849
001_058_F	091_774_F	513.1037814	1	91	F	F	F_F	001_058_F 091_774_F	0.027803085
001_058_F	092_783_F	561.7674961	1	92	F	F	F_F	001_058_F 092_783_F	-0.073072272
001_058_F	092_785_F	561.7674961	1	92	F	F	F_F	001_058_F 092_785_F	-0.021372326
001_058_F	092_790_F	561.7674961	1	92	F	F	F_F	001_058_F 092_790_F	-0.080898348
001_058_F	092_792_F	561.7674961	1	92	F	F	F_F	001_058_F 092_792_F	-0.05838182
001_058_F	092_799_F	561.7674961	1	92	F	F	F_F	001_058_F 092_799_F	0.023909371
001_058_F	093_712_F	518.5339452	1	93	F	F	F_F	001_058_F 093_712_F	-0.032605224
001_058_F	094_806_F	539.6797502	1	94	F	F	F_F	001_058_F 094_806_F	-3.70E-05
001_058_F	095_598_F	489.250039	1	95	F	F	F_F	001_058_F 095_598_F	0.054435554
001_058_F	095_602_F	489.250039	1	95	F	F	F_F	001_058_F 095_602_F	-0.022902561
001_058_F	095_604_F	489.250039	1	95	F	F	F_F	001_058_F 095_604_F	0.187394908
001_058_F	096_816_F	570.6552854	1	96	F	F	F_F	001_058_F 096_816_F	-0.010414899
001_058_F	096_821_F	570.6552854	1	96	F	F	F_F	001_058_F 096_821_F	-0.038053233
001_058_F	096_823_F	570.6552854	1	96	F	F	F_F	001_058_F 096_823_F	-0.002767834
001_058_F	096_966_F	570.6552854	1	96	F	F	F_F	001_058_F 096_966_F	-0.042345913
001_058_F	097_445_F	489.5918862	1	97	F	F	F_F	001_058_F 097_445_F	0.003488067
001_058_F	099_491_F	465.5535287	1	99	F	F	F_F	001_058_F 099_491_F	-0.027832666
001_058_F	099_493_F	465.5535287	1	99	F	F	F_F	001_058_F 099_493_F	-0.032108817
001_058_F	099_497_F	465.5535287	1	99	F	F	F_F	001_058_F 099_497_F	-0.017747933
001_058_F	099_618_F	465.5535287	1	99	F	F	F_F	001_058_F 099_618_F	-0.016910195
001_058_F	100_810_F	591.7512191	1	100	F	F	F_F	001_058_F 100_810_F	0.04857471
001_058_F	100_811_F	591.7512191	1	100	F	F	F_F	001_058_F 100_811_F	-0.015562373
001_058_F	100_827_F	591.7512191	1	100	F	F	F_F	001_058_F 100_827_F	0.105119023
001_058_F	100_962_F	591.7512191	1	100	F	F	F_F	001_058_F 100_962_F	0.053834063
001_058_F	101_335_F	358.8285308	1	101	F	F	F_F	001_058_F 101_335_F	-0.050850807
001_058_F	102_435_F	455.2894659	1	102	F	F	F_F	001_058_F 102_435_F	-0.053270611
001_058_F	103_438_F	465.3525298	1	103	F	F	F_F	001_058_F 103_438_F	0.048055094
001_058_F	104_397_F	434.8250566	1	104	F	F	F_F	001_058_F 104_397_F	-0.021390591
001_058_F	104_401_F	434.8250566	1	104	F	F	F_F	001_058_F 104_401_F	0.042886342
001_058_F	104_406_F	434.8250566	1	104	F	F	F_F	001_058_F 104_406_F	-0.018270547
001_058_F	106_514_F	493.3825191	1	106	F	F	F_F	001_058_F 106_514_F	-0.070732964
001_058_F	106_515_F	493.3825191	1	106	F	F	F_F	001_058_F 106_515_F	-0.02843497
001_058_F	106_521_F	493.3825191	1	106	F	F	F_F	001_058_F 106_521_F	0.001910942
001_058_F	106_530_F	493.3825191	1	106	F	F	F_F	001_058_F 106_530_F	-0.051943949
001_058_F	106_531_F	493.3825191	1	106	F	F	F_F	001_058_F 106_531_F	0.055182254
001_058_F	107_852_F	613.35502	1	107	F	F	F_F	001_058_F 107_852_F	0.014906546
001_058_F	108_837_F	618.2534937	1	108	F	F	F_F	001_058_F 108_837_F	-0.014305178
001_058_F	108_840_F	618.2534937	1	108	F	F	F_F	001_058_F 108_840_F	0.15816309
001_058_F	108_841_F	618.2534937	1	108	F	F	F_F	001_058_F 108_841_F	-0.020799249
001_058_F	109_829_F	628.4946802	1	109	F	F	F_F	001_058_F 109_829_F	-0.02210015
001_058_F	109_831_F	628.4946802	1	109	F	F	F_F	001_058_F 109_831_F	-0.049570222
001_058_F	110_842_F	649.4957215	1	110	F	F	F_F	001_058_F 110_842_F	-0.01502139
001_058_F	110_843_F	649.4957215	1	110	F	F	F_F	001_058_F 110_843_F	0.019051309
001_058_F	110_847_F	649.4957215	1	110	F	F	F_F	001_058_F 110_847_F	0.074999142
001_058_F	110_849_F	649.4957215	1	110	F	F	F_F	001_058_F 110_849_F	-0.012652108
001_058_F	111A_858_F	519.2605548	1	111A	F	F	F_F	001_058_F 111A_858_F	-0.017397495
001_058_F	111A_861_F	519.2605548	1	111A	F	F	F_F	001_058_F 111A_861_F	0.022497226
001_058_F	111A_868_F	519.2605548	1	111A	F	F	F_F	001_058_F 111A_868_F	0.170707435
001_058_F	111A_871_F	519.2605548	1	111A	F	F	F_F	001_058_F 111A_871_F	-0.010253548
001_058_F	111A_877_F	519.2605548	1	111A	F	F	F_F	001_058_F 111A_877_F	0.001819069
001_058_F	111B_879_F	534.6270617	1	111B	F	F	F_F	001_058_F 111B_879_F	-0.037775296
001_058_F	112_881_F	559.8199359	1	112	F	F	F_F	001_058_F 112_881_F	0.071906333
001_058_F	112_882_F	559.8199359	1	112	F	F	F_F	001_058_F 112_882_F	0.00838027
001_058_F	113_887_F	578.5213384	1	113	F	F	F_F	001_058_F 113_887_F	0.041609665
001_058_F	113_888_F	578.5213384	1	113	F	F	F_F	001_058_F 113_888_F	0.069660135
001_058_F	113_889_F	578.5213384	1	113	F	F	F_F	001_058_F 113_889_F	-0.036495273
001_058_F	113_891_F	578.5213384	1	113	F	F	F_F	001_058_F 113_891_F	0.053139635
001_058_F	114_897_F	600.5104207	1	114	F	F	F_F	001_058_F 114_897_F	-0.026277938
001_058_F	115_894_F	642.6678012	1	115	F	F	F_F	001_058_F 115_894_F	-0.004694323
001_058_F	115_906_F	642.6678012	1	115	F	F	F_F	001_058_F 115_906_F	-0.07362049
001_058_F	116_895_F	606.0855276	1	116	F	F	F_F	001_058_F 116_895_F	0.017956657
001_058_F	116_902_F	606.0855276	1	116	F	F	F_F	001_058_F 116_902_F	-0.052784673
001_058_F	117A_931_F	644.9558899	1	117A	F	F	F_F	001_058_F 117A_931_F	0.03173696
001_058_F	117B_924_F	641.1000062	1	117B	F	F	F_F	001_058_F 117B_924_F	0.060344975
001_058_F	118_911_F	633.094315	1	118	F	F	F_F	001_058_F 118_911_F	0.190564947
001_058_F	118_912_F	633.094315	1	118	F	F	F_F	001_058_F 118_912_F	0.164650563
001_058_F	118_913_F	633.094315	1	118	F	F	F_F	001_058_F 118_913_F	0.009975897
001_058_F	118_917_F	633.094315	1	118	F	F	F_F	001_058_F 118_917_F	-0.017917133
001_058_F	118_918_F	633.094315	1	118	F	F	F_F	001_058_F 118_918_F	0.062649017
001_058_F	118_921_F	633.094315	1	118	F	F	F_F	001_058_F 118_921_F	-0.006928572
001_058_F	119_908_F	715.7642508	1	119	F	F	F_F	001_058_F 119_908_F	-0.016499113
001_058_F	120_935_F	714.98154	1	120	F	F	F_F	001_058_F 120_935_F	-0.11322526
001_058_F	121_940_F	752.0469067	1	121	F	F	F_F	001_058_F 121_940_F	0.116967749
001_059_F	002_017_F	27.75289279	1	2	F	F	F_F	001_059_F 002_017_F	0.074358727
001_059_F	003_070_F	51.78174485	1	3	F	F	F_F	001_059_F 003_070_F	-0.119446648
001_059_F	003_071_F	51.78174485	1	3	F	F	F_F	001_059_F 003_071_F	0.132950352
001_059_F	003_092_F_and_087_959_F	51.78174485	1	3	F	F	F_F	001_059_F 003_092_F_and_087_959_F	0.103060987
001_059_F	005_079_F	99.63379598	1	5	F	F	F_F	001_059_F 005_079_F	0.065670267
001_059_F	007_075_F	153.7468523	1	7	F	F	F_F	001_059_F 007_075_F	0.039733415
001_059_F	007_082_F	153.7468523	1	7	F	F	F_F	001_059_F 007_082_F	-0.027035886
001_059_F	008_088_F	97.58575345	1	8	F	F	F_F	001_059_F 008_088_F	-0.014672566
001_059_F	008_089_F	97.58575345	1	8	F	F	F_F	001_059_F 008_089_F	0.10084512
001_059_F	009_034_F	115.0170058	1	9	F	F	F_F	001_059_F 009_034_F	0.015504864
001_059_F	009_035_F	115.0170058	1	9	F	F	F_F	001_059_F 009_035_F	-0.091793782
001_059_F	009_038_F	115.0170058	1	9	F	F	F_F	001_059_F 009_038_F	-0.034595988
001_059_F	010_091_F	136.0853073	1	10	F	F	F_F	001_059_F 010_091_F	-0.013217051
001_059_F	010_189_F	136.0853073	1	10	F	F	F_F	001_059_F 010_189_F	0.029700091
001_059_F	015_076_F	186.6742775	1	15	F	F	F_F	001_059_F 015_076_F	-0.069281772
001_059_F	016_064_F_and_033A_172_F	222.9014451	1	16	F	F	F_F	001_059_F 016_064_F_and_033A_172_F	-0.058196247
001_059_F	016_074_F	222.9014451	1	16	F	F	F_F	001_059_F 016_074_F	0.008894268
001_059_F	017_104_F	254.6679558	1	17	F	F	F_F	001_059_F 017_104_F	-0.133200906
001_059_F	018_116_F	223.7152099	1	18	F	F	F_F	001_059_F 018_116_F	0.013248254
001_059_F	019_043_F	196.1880312	1	19	F	F	F_F	001_059_F 019_043_F	-0.062872439
001_059_F	019_044_F	196.1880312	1	19	F	F	F_F	001_059_F 019_044_F	0.011291256
001_059_F	020_146_F	181.6328897	1	20	F	F	F_F	001_059_F 020_146_F	0.077169485
001_059_F	020_150_F	181.6328897	1	20	F	F	F_F	001_059_F 020_150_F	-0.073348399
001_059_F	021_110_F	166.8072442	1	21	F	F	F_F	001_059_F 021_110_F	0.190739688
001_059_F	021_158_F	166.8072442	1	21	F	F	F_F	001_059_F 021_158_F	0.024874889
001_059_F	022_133_F	145.7870434	1	22	F	F	F_F	001_059_F 022_133_F	-0.049504461
001_059_F	022_134_F	145.7870434	1	22	F	F	F_F	001_059_F 022_134_F	0.068744932
001_059_F	025_054_F	196.7951357	1	25	F	F	F_F	001_059_F 025_054_F	0.122215686
001_059_F	025_056_F_and_026B_128_F	196.7951357	1	25	F	F	F_F	001_059_F 025_056_F_and_026B_128_F	-0.048583192
001_059_F	025_157_F	196.7951357	1	25	F	F	F_F	001_059_F 025_157_F	-0.04934313
001_059_F	026A_122_F	232.6190262	1	026A	F	F	F_F	001_059_F 026A_122_F	0.13470506
001_059_F	026B_123_F	239.7060418	1	026B	F	F	F_F	001_059_F 026B_123_F	0.120794152
001_059_F	027_160_F	292.4551351	1	27	F	F	F_F	001_059_F 027_160_F	-0.00758137
001_059_F	028_170_F	285.887928	1	28	F	F	F_F	001_059_F 028_170_F	-0.04471846
001_059_F	028_174_F	285.887928	1	28	F	F	F_F	001_059_F 028_174_F	0.037149024
001_059_F	029A_265_F	320.5202844	1	029A	F	F	F_F	001_059_F 029A_265_F	-0.082969559
001_059_F	029A_269_F	320.5202844	1	029A	F	F	F_F	001_059_F 029A_269_F	0.105640982
001_059_F	029B_263_F_and_105_481_F	329.0234871	1	029B	F	F	F_F	001_059_F 029B_263_F_and_105_481_F	0.205233543
001_059_F	029C_272_F	324.3572593	1	029C	F	F	F_F	001_059_F 029C_272_F	-0.024415604
001_059_F	031_111_F	217.6165542	1	31	F	F	F_F	001_059_F 031_111_F	-0.01303268
001_059_F	032_025_F	210.2882591	1	32	F	F	F_F	001_059_F 032_025_F	-0.03952927
001_059_F	032_026_F	210.2882591	1	32	F	F	F_F	001_059_F 032_026_F	0.087217474
001_059_F	032_031_F	210.2882591	1	32	F	F	F_F	001_059_F 032_031_F	0.025937988
001_059_F	033A_164_F	236.5876424	1	033A	F	F	F_F	001_059_F 033A_164_F	0.081892323
001_059_F	033A_166_F	236.5876424	1	033A	F	F	F_F	001_059_F 033A_166_F	0.015389652
001_059_F	033A_167_F	236.5876424	1	033A	F	F	F_F	001_059_F 033A_167_F	0.255548894
001_059_F	034_177_F	267.5912541	1	34	F	F	F_F	001_059_F 034_177_F	0.002397882
001_059_F	034_178_F	267.5912541	1	34	F	F	F_F	001_059_F 034_178_F	-0.012461416
001_059_F	034_179_F	267.5912541	1	34	F	F	F_F	001_059_F 034_179_F	-0.03183478
001_059_F	034_183_F	267.5912541	1	34	F	F	F_F	001_059_F 034_183_F	-0.04671816
001_059_F	035_118_F	312.4467079	1	35	F	F	F_F	001_059_F 035_118_F	0.07740349
001_059_F	035_200_F	312.4467079	1	35	F	F	F_F	001_059_F 035_200_F	0.037554563
001_059_F	035_204_uF	312.4467079	1	35	F	F	F_F	001_059_F 035_204_uF	-0.065616674
001_059_F	035_205_F	312.4467079	1	35	F	F	F_F	001_059_F 035_205_F	0.030872253
001_059_F	035_208_F	312.4467079	1	35	F	F	F_F	001_059_F 035_208_F	0.017151258
001_059_F	037_275_F	358.7163914	1	37	F	F	F_F	001_059_F 037_275_F	-0.017955087
001_059_F	037_278_F	358.7163914	1	37	F	F	F_F	001_059_F 037_278_F	-0.123198863
001_059_F	037_281_F	358.7163914	1	37	F	F	F_F	001_059_F 037_281_F	-0.001815232
001_059_F	039_250_F	381.4238378	1	39	F	F	F_F	001_059_F 039_250_F	0.033093475
001_059_F	039_254_F	381.4238378	1	39	F	F	F_F	001_059_F 039_254_F	-0.052908869
001_059_F	040_237_F	401.5638811	1	40	F	F	F_F	001_059_F 040_237_F	-0.017377173
001_059_F	040_241_F	401.5638811	1	40	F	F	F_F	001_059_F 040_241_F	-0.019024684
001_059_F	041_320_F_and_105_482_F	316.6055021	1	41	F	F	F_F	001_059_F 041_320_F_and_105_482_F	0.003205784
001_059_F	041_321_F	316.6055021	1	41	F	F	F_F	001_059_F 041_321_F	0.076886431
001_059_F	041_324_F	316.6055021	1	41	F	F	F_F	001_059_F 041_324_F	-0.029315135
001_059_F	042_716_F	360.2185502	1	42	F	F	F_F	001_059_F 042_716_F	0.001987617
001_059_F	043_144_F	398.7497815	1	43	F	F	F_F	001_059_F 043_144_F	0.002010008
001_059_F	044_383_F	367.4196436	1	44	F	F	F_F	001_059_F 044_383_F	0.054025294
001_059_F	044_385_F	367.4196436	1	44	F	F	F_F	001_059_F 044_385_F	0.085076555
001_059_F	044_386_F	367.4196436	1	44	F	F	F_F	001_059_F 044_386_F	0.197051086
001_059_F	044_392_F	367.4196436	1	44	F	F	F_F	001_059_F 044_392_F	0.001149237
001_059_F	045_371_F	408.8324449	1	45	F	F	F_F	001_059_F 045_371_F	0.105618066
001_059_F	045_374_F	408.8324449	1	45	F	F	F_F	001_059_F 045_374_F	0.086453205
001_059_F	046_557_F	420.499656	1	46	F	F	F_F	001_059_F 046_557_F	0.005767313
001_059_F	046_559_F	420.499656	1	46	F	F	F_F	001_059_F 046_559_F	-0.011580291
001_059_F	046_573_F	420.499656	1	46	F	F	F_F	001_059_F 046_573_F	0.186915477
001_059_F	046_581_F	420.499656	1	46	F	F	F_F	001_059_F 046_581_F	-0.029477598
001_059_F	047_342_F	465.717949	1	47	F	F	F_F	001_059_F 047_342_F	0.085271822
001_059_F	047_347_F	465.717949	1	47	F	F	F_F	001_059_F 047_347_F	-0.034173388
001_059_F	048_516_F	445.5789032	1	48	F	F	F_F	001_059_F 048_516_F	-0.037950138
001_059_F	049_524_F	469.9359541	1	49	F	F	F_F	001_059_F 049_524_F	0.012664871
001_059_F	051_143_F	401.8259854	1	51	F	F	F_F	001_059_F 051_143_F	0.136970115
001_059_F	052_193_F	434.9964231	1	52	F	F	F_F	001_059_F 052_193_F	-0.018180381
001_059_F	054_245_F	416.0722891	1	54	F	F	F_F	001_059_F 054_245_F	0.007511488
001_059_F	054_339_F	416.0722891	1	54	F	F	F_F	001_059_F 054_339_F	0.012464356
001_059_F	055_218_F	390.5543536	1	55	F	F	F_F	001_059_F 055_218_F	-0.008656677
001_059_F	055_230_F	390.5543536	1	55	F	F	F_F	001_059_F 055_230_F	-0.102692615
001_059_F	056_283_F	357.5960649	1	56	F	F	F_F	001_059_F 056_283_F	0.137860541
001_059_F	056_285_F	357.5960649	1	56	F	F	F_F	001_059_F 056_285_F	0.234984146
001_059_F	056_317_F	357.5960649	1	56	F	F	F_F	001_059_F 056_317_F	-0.048819286
001_059_F	057_289_F	388.5863407	1	57	F	F	F_F	001_059_F 057_289_F	0.09839567
001_059_F	057_487_F	388.5863407	1	57	F	F	F_F	001_059_F 057_487_F	-0.036659737
001_059_F	058_542_F	397.5954189	1	58	F	F	F_F	001_059_F 058_542_F	0.031804712
001_059_F	058_546_F	397.5954189	1	58	F	F	F_F	001_059_F 058_546_F	-0.080168143
001_059_F	059_258_F	400.5287175	1	59	F	F	F_F	001_059_F 059_258_F	0.106081589
001_059_F	060_362_F	422.4041367	1	60	F	F	F_F	001_059_F 060_362_F	-0.041681491
001_059_F	060_364_F	422.4041367	1	60	F	F	F_F	001_059_F 060_364_F	0.09086844
001_059_F	061_354_F	436.3975834	1	61	F	F	F_F	001_059_F 061_354_F	0.168841999
001_059_F	061_357_F	436.3975834	1	61	F	F	F_F	001_059_F 061_357_F	0.042978806
001_059_F	061_359_F	436.3975834	1	61	F	F	F_F	001_059_F 061_359_F	0.196299406
001_059_F	061_411_F	436.3975834	1	61	F	F	F_F	001_059_F 061_411_F	-0.016476984
001_059_F	062_416_F	430.3391944	1	62	F	F	F_F	001_059_F 062_416_F	-0.120727481
001_059_F	064_507_F	444.67594	1	64	F	F	F_F	001_059_F 064_507_F	0.14557244
001_059_F	064_508_F	444.67594	1	64	F	F	F_F	001_059_F 064_508_F	-0.051290587
001_059_F	066_566_F	461.8638457	1	66	F	F	F_F	001_059_F 066_566_F	-0.004932627
001_059_F	066_570_F	461.8638457	1	66	F	F	F_F	001_059_F 066_570_F	-0.025510635
001_059_F	066_571_F_and_090_708_F	461.8638457	1	66	F	F	F_F	001_059_F 066_571_F_and_090_708_F	0.253212376
001_059_F	067_297_F_and_067_719_F	477.5189226	1	67	F	F	F_F	001_059_F 067_297_F_and_067_719_F	0.028213559
001_059_F	067_303_F	477.5189226	1	67	F	F	F_F	001_059_F 067_303_F	0.027249614
001_059_F	067_314_F	477.5189226	1	67	F	F	F_F	001_059_F 067_314_F	-0.013620474
001_059_F	068_236_F	513.2405295	1	68	F	F	F_F	001_059_F 068_236_F	0.138789695
001_059_F	068_715_F	513.2405295	1	68	F	F	F_F	001_059_F 068_715_F	0.007300925
001_059_F	069_329_F	530.9356907	1	69	F	F	F_F	001_059_F 069_329_F	0.002537469
001_059_F	069_720_F	530.9356907	1	69	F	F	F_F	001_059_F 069_720_F	0.051033813
001_059_F	070_426_F	462.9947482	1	70	F	F	F_F	001_059_F 070_426_F	-0.109546992
001_059_F	070_428_F	462.9947482	1	70	F	F	F_F	001_059_F 070_428_F	-0.015432787
001_059_F	071_368_F	476.9256225	1	71	F	F	F_F	001_059_F 071_368_F	-0.025533106
001_059_F	071_370_F	476.9256225	1	71	F	F	F_F	001_059_F 071_370_F	0.004845222
001_059_F	072_215_F	505.5076298	1	72	F	F	F_F	001_059_F 072_215_F	0.079555412
001_059_F	072_217_F	505.5076298	1	72	F	F	F_F	001_059_F 072_217_F	-0.00826015
001_059_F	073_608_F	532.2464093	1	73	F	F	F_F	001_059_F 073_608_F	-0.093553946
001_059_F	074_635_F	516.8283434	1	74	F	F	F_F	001_059_F 074_635_F	0.004146573
001_059_F	075_703_F	486.5543392	1	75	F	F	F_F	001_059_F 075_703_F	-0.075723758
001_059_F	076_575_F	483.7751859	1	76	F	F	F_F	001_059_F 076_575_F	-0.055758133
001_059_F	077_648_F	510.2066283	1	77	F	F	F_F	001_059_F 077_648_F	0.147188934
001_059_F	077_650_F	510.2066283	1	77	F	F	F_F	001_059_F 077_650_F	0.412429789
001_059_F	077_654_F	510.2066283	1	77	F	F	F_F	001_059_F 077_654_F	-0.026010773
001_059_F	077_655_F	510.2066283	1	77	F	F	F_F	001_059_F 077_655_F	-0.039284417
001_059_F	077_657_F	510.2066283	1	77	F	F	F_F	001_059_F 077_657_F	0.294299163
001_059_F	078_641_F	539.6499458	1	78	F	F	F_F	001_059_F 078_641_F	-0.063417579
001_059_F	078_644_F	539.6499458	1	78	F	F	F_F	001_059_F 078_644_F	0.001929141
001_059_F	079_645_F	587.3235153	1	79	F	F	F_F	001_059_F 079_645_F	-0.064205844
001_059_F	080_802_F	616.9166989	1	80	F	F	F_F	001_059_F 080_802_F	0.101225772
001_059_F	081_803_F	557.7098572	1	81	F	F	F_F	001_059_F 081_803_F	0.142352784
001_059_F	082_688_F	526.952927	1	82	F	F	F_F	001_059_F 082_688_F	-0.032798998
001_059_F	082_691_F	526.952927	1	82	F	F	F_F	001_059_F 082_691_F	-0.101390368
001_059_F	082_694_F	526.952927	1	82	F	F	F_F	001_059_F 082_694_F	0.030817835
001_059_F	083_674_F	587.8728068	1	83	F	F	F_F	001_059_F 083_674_F	-0.080976145
001_059_F	084_594_F	618.2711633	1	84	F	F	F_F	001_059_F 084_594_F	-0.056871262
001_059_F	084_597_F	618.2711633	1	84	F	F	F_F	001_059_F 084_597_F	0.0327409
001_059_F	085A_610_F	585.5558255	1	085A	F	F	F_F	001_059_F 085A_610_F	-0.090052936
001_059_F	085B_620_F	581.148119	1	085B	F	F	F_F	001_059_F 085B_620_F	0.03441326
001_059_F	086_589_F	615.9864513	1	86	F	F	F_F	001_059_F 086_589_F	-0.034857283
001_059_F	086_590_F	615.9864513	1	86	F	F	F_F	001_059_F 086_590_F	0.335142641
001_059_F	088_292_F	557.0533293	1	88	F	F	F_F	001_059_F 088_292_F	0.016375787
001_059_F	088_294_F	557.0533293	1	88	F	F	F_F	001_059_F 088_294_F	-0.007957489
001_059_F	088_409_F	557.0533293	1	88	F	F	F_F	001_059_F 088_409_F	0.075069333
001_059_F	089_683_F	583.4634914	1	89	F	F	F_F	001_059_F 089_683_F	-0.113967087
001_059_F	089_685_F	583.4634914	1	89	F	F	F_F	001_059_F 089_685_F	-0.041313323
001_059_F	089_698_F	583.4634914	1	89	F	F	F_F	001_059_F 089_698_F	-0.125878985
001_059_F	090_706_F	491.6406835	1	90	F	F	F_F	001_059_F 090_706_F	-0.01778794
001_059_F	091_766_F	513.1037814	1	91	F	F	F_F	001_059_F 091_766_F	-0.014866174
001_059_F	091_769_F	513.1037814	1	91	F	F	F_F	001_059_F 091_769_F	-0.039661346
001_059_F	091_770_F	513.1037814	1	91	F	F	F_F	001_059_F 091_770_F	0.048544543
001_059_F	091_772_F	513.1037814	1	91	F	F	F_F	001_059_F 091_772_F	0.06803122
001_059_F	091_773_F	513.1037814	1	91	F	F	F_F	001_059_F 091_773_F	-0.011726418
001_059_F	091_774_F	513.1037814	1	91	F	F	F_F	001_059_F 091_774_F	-0.022982432
001_059_F	092_783_F	561.7674961	1	92	F	F	F_F	001_059_F 092_783_F	-0.078162937
001_059_F	092_785_F	561.7674961	1	92	F	F	F_F	001_059_F 092_785_F	0.386270369
001_059_F	092_790_F	561.7674961	1	92	F	F	F_F	001_059_F 092_790_F	0.091561266
001_059_F	092_792_F	561.7674961	1	92	F	F	F_F	001_059_F 092_792_F	0.054686218
001_059_F	092_799_F	561.7674961	1	92	F	F	F_F	001_059_F 092_799_F	0.038195519
001_059_F	093_712_F	518.5339452	1	93	F	F	F_F	001_059_F 093_712_F	0.163376865
001_059_F	094_806_F	539.6797502	1	94	F	F	F_F	001_059_F 094_806_F	-0.038419992
001_059_F	095_598_F	489.250039	1	95	F	F	F_F	001_059_F 095_598_F	0.059628434
001_059_F	095_602_F	489.250039	1	95	F	F	F_F	001_059_F 095_602_F	0.033098415
001_059_F	095_604_F	489.250039	1	95	F	F	F_F	001_059_F 095_604_F	0.096435531
001_059_F	096_816_F	570.6552854	1	96	F	F	F_F	001_059_F 096_816_F	0.052824056
001_059_F	096_821_F	570.6552854	1	96	F	F	F_F	001_059_F 096_821_F	0.250577442
001_059_F	096_823_F	570.6552854	1	96	F	F	F_F	001_059_F 096_823_F	-0.089701687
001_059_F	096_966_F	570.6552854	1	96	F	F	F_F	001_059_F 096_966_F	-0.077923489
001_059_F	097_445_F	489.5918862	1	97	F	F	F_F	001_059_F 097_445_F	0.015079541
001_059_F	099_491_F	465.5535287	1	99	F	F	F_F	001_059_F 099_491_F	0.109784637
001_059_F	099_493_F	465.5535287	1	99	F	F	F_F	001_059_F 099_493_F	0.05695597
001_059_F	099_497_F	465.5535287	1	99	F	F	F_F	001_059_F 099_497_F	0.043620186
001_059_F	099_618_F	465.5535287	1	99	F	F	F_F	001_059_F 099_618_F	0.007028209
001_059_F	100_810_F	591.7512191	1	100	F	F	F_F	001_059_F 100_810_F	0.083471066
001_059_F	100_811_F	591.7512191	1	100	F	F	F_F	001_059_F 100_811_F	-0.039204541
001_059_F	100_827_F	591.7512191	1	100	F	F	F_F	001_059_F 100_827_F	-0.007848571
001_059_F	100_962_F	591.7512191	1	100	F	F	F_F	001_059_F 100_962_F	-0.099529941
001_059_F	101_335_F	358.8285308	1	101	F	F	F_F	001_059_F 101_335_F	0.243593705
001_059_F	102_435_F	455.2894659	1	102	F	F	F_F	001_059_F 102_435_F	0.01998736
001_059_F	103_438_F	465.3525298	1	103	F	F	F_F	001_059_F 103_438_F	-0.017678286
001_059_F	104_397_F	434.8250566	1	104	F	F	F_F	001_059_F 104_397_F	-0.036069709
001_059_F	104_401_F	434.8250566	1	104	F	F	F_F	001_059_F 104_401_F	-0.016532145
001_059_F	104_406_F	434.8250566	1	104	F	F	F_F	001_059_F 104_406_F	0.146079419
001_059_F	106_514_F	493.3825191	1	106	F	F	F_F	001_059_F 106_514_F	0.351209294
001_059_F	106_515_F	493.3825191	1	106	F	F	F_F	001_059_F 106_515_F	-0.05951029
001_059_F	106_521_F	493.3825191	1	106	F	F	F_F	001_059_F 106_521_F	0.076463483
001_059_F	106_530_F	493.3825191	1	106	F	F	F_F	001_059_F 106_530_F	-0.044349241
001_059_F	106_531_F	493.3825191	1	106	F	F	F_F	001_059_F 106_531_F	0.043838478
001_059_F	107_852_F	613.35502	1	107	F	F	F_F	001_059_F 107_852_F	-0.036738731
001_059_F	108_837_F	618.2534937	1	108	F	F	F_F	001_059_F 108_837_F	-0.084637256
001_059_F	108_840_F	618.2534937	1	108	F	F	F_F	001_059_F 108_840_F	-0.068228925
001_059_F	108_841_F	618.2534937	1	108	F	F	F_F	001_059_F 108_841_F	-0.013821682
001_059_F	109_829_F	628.4946802	1	109	F	F	F_F	001_059_F 109_829_F	0.027525338
001_059_F	109_831_F	628.4946802	1	109	F	F	F_F	001_059_F 109_831_F	-0.090356475
001_059_F	110_842_F	649.4957215	1	110	F	F	F_F	001_059_F 110_842_F	-0.08412026
001_059_F	110_843_F	649.4957215	1	110	F	F	F_F	001_059_F 110_843_F	-0.012359434
001_059_F	110_847_F	649.4957215	1	110	F	F	F_F	001_059_F 110_847_F	-0.085196317
001_059_F	110_849_F	649.4957215	1	110	F	F	F_F	001_059_F 110_849_F	-0.080819525
001_059_F	111A_858_F	519.2605548	1	111A	F	F	F_F	001_059_F 111A_858_F	-0.050408836
001_059_F	111A_861_F	519.2605548	1	111A	F	F	F_F	001_059_F 111A_861_F	0.058575077
001_059_F	111A_868_F	519.2605548	1	111A	F	F	F_F	001_059_F 111A_868_F	0.090624137
001_059_F	111A_871_F	519.2605548	1	111A	F	F	F_F	001_059_F 111A_871_F	0.063073686
001_059_F	111A_877_F	519.2605548	1	111A	F	F	F_F	001_059_F 111A_877_F	-0.026604211
001_059_F	111B_879_F	534.6270617	1	111B	F	F	F_F	001_059_F 111B_879_F	-0.061712426
001_059_F	112_881_F	559.8199359	1	112	F	F	F_F	001_059_F 112_881_F	-0.011415459
001_059_F	112_882_F	559.8199359	1	112	F	F	F_F	001_059_F 112_882_F	0.015891148
001_059_F	113_887_F	578.5213384	1	113	F	F	F_F	001_059_F 113_887_F	-0.033861949
001_059_F	113_888_F	578.5213384	1	113	F	F	F_F	001_059_F 113_888_F	0.067624865
001_059_F	113_889_F	578.5213384	1	113	F	F	F_F	001_059_F 113_889_F	-0.043538283
001_059_F	113_891_F	578.5213384	1	113	F	F	F_F	001_059_F 113_891_F	-0.058660595
001_059_F	114_897_F	600.5104207	1	114	F	F	F_F	001_059_F 114_897_F	-0.004461657
001_059_F	115_894_F	642.6678012	1	115	F	F	F_F	001_059_F 115_894_F	0.010402442
001_059_F	115_906_F	642.6678012	1	115	F	F	F_F	001_059_F 115_906_F	0.103264385
001_059_F	116_895_F	606.0855276	1	116	F	F	F_F	001_059_F 116_895_F	0.071197573
001_059_F	116_902_F	606.0855276	1	116	F	F	F_F	001_059_F 116_902_F	-0.073292449
001_059_F	117A_931_F	644.9558899	1	117A	F	F	F_F	001_059_F 117A_931_F	0.104059544
001_059_F	117B_924_F	641.1000062	1	117B	F	F	F_F	001_059_F 117B_924_F	-0.039690051
001_059_F	118_911_F	633.094315	1	118	F	F	F_F	001_059_F 118_911_F	0.025511569
001_059_F	118_912_F	633.094315	1	118	F	F	F_F	001_059_F 118_912_F	0.047949591
001_059_F	118_913_F	633.094315	1	118	F	F	F_F	001_059_F 118_913_F	0.060478226
001_059_F	118_917_F	633.094315	1	118	F	F	F_F	001_059_F 118_917_F	-0.084796135
001_059_F	118_918_F	633.094315	1	118	F	F	F_F	001_059_F 118_918_F	0.158324096
001_059_F	118_921_F	633.094315	1	118	F	F	F_F	001_059_F 118_921_F	-0.045051726
001_059_F	119_908_F	715.7642508	1	119	F	F	F_F	001_059_F 119_908_F	0.024399938
001_059_F	120_935_F	714.98154	1	120	F	F	F_F	001_059_F 120_935_F	-0.143219014
001_059_F	121_940_F	752.0469067	1	121	F	F	F_F	001_059_F 121_940_F	0.031126942
001_062_DM	002_018_M	27.75289279	1	2	M	M	M_M	001_062_DM 002_018_M	-0.053592041
001_062_DM	002_086_M	27.75289279	1	2	M	M	M_M	001_062_DM 002_086_M	-0.020179432
001_062_DM	003_067_DM	51.78174485	1	3	M	M	M_M	001_062_DM 003_067_DM	-0.01497332
001_062_DM	005_077_M	99.63379598	1	5	M	M	M_M	001_062_DM 005_077_M	-0.028869376
001_062_DM	005_80_DM	99.63379598	1	5	M	M	M_M	001_062_DM 005_80_DM	-0.026625876
001_062_DM	006_019_M	117.4582208	1	6	M	M	M_M	001_062_DM 006_019_M	-0.017786657
001_062_DM	007_072_M	153.7468523	1	7	M	M	M_M	001_062_DM 007_072_M	0.021604313
001_062_DM	008_188_DM	97.58575345	1	8	M	M	M_M	001_062_DM 008_188_DM	0.003842406
001_062_DM	009_037_M	115.0170058	1	9	M	M	M_M	001_062_DM 009_037_M	-0.030784739
001_062_DM	009_085_M	115.0170058	1	9	M	M	M_M	001_062_DM 009_085_M	-0.048865046
001_062_DM	011_48_DM	146.2987831	1	11	M	M	M_M	001_062_DM 011_48_DM	-0.000137277
001_062_DM	012_047_M	187.3762738	1	12	M	M	M_M	001_062_DM 012_047_M	-0.03350526
001_062_DM	013_049_M	170.3853201	1	13	M	M	M_M	001_062_DM 013_049_M	-0.048058935
001_062_DM	014_073_M	151.4762985	1	14	M	M	M_M	001_062_DM 014_073_M	0.008735973
001_062_DM	016_020_M_and_017_131_M	222.9014451	1	16	M	M	M_M	001_062_DM 016_020_M_and_017_131_M	0.008261838
001_062_DM	018_113_M	223.7152099	1	18	M	M	M_M	001_062_DM 018_113_M	-0.023144226
001_062_DM	018_117_M	223.7152099	1	18	M	M	M_M	001_062_DM 018_117_M	-0.040885685
001_062_DM	019_042_M	196.1880312	1	19	M	M	M_M	001_062_DM 019_042_M	-0.000858749
001_062_DM	019_051_M	196.1880312	1	19	M	M	M_M	001_062_DM 019_051_M	-0.000787723
001_062_DM	019_098_M	196.1880312	1	19	M	M	M_M	001_062_DM 019_098_M	0.024961028
001_062_DM	020_149_DM	181.6328897	1	20	M	M	M_M	001_062_DM 020_149_DM	-0.054147152
001_062_DM	021_109_DM	166.8072442	1	21	M	M	M_M	001_062_DM 021_109_DM	-0.027797944
001_062_DM	022_135_DM	145.7870434	1	22	M	M	M_M	001_062_DM 022_135_DM	0.013916041
001_062_DM	022_136_M	145.7870434	1	22	M	M	M_M	001_062_DM 022_136_M	-0.004944644
001_062_DM	023_140_M	149.6304724	1	23	M	M	M_M	001_062_DM 023_140_M	-0.042787612
001_062_DM	024_120_DM	170.1685762	1	24	M	M	M_M	001_062_DM 024_120_DM	0.015195949
001_062_DM	025_55_DM	196.7951357	1	25	M	M	M_M	001_062_DM 025_55_DM	-0.033791572
001_062_DM	026A_124_M	232.6190262	1	026A	M	M	M_M	001_062_DM 026A_124_M	-0.038204746
001_062_DM	026A_125_M	232.6190262	1	026A	M	M	M_M	001_062_DM 026A_125_M	-0.008757803
001_062_DM	026B_127_M	239.7060418	1	026B	M	M	M_M	001_062_DM 026B_127_M	-0.039497222
001_062_DM	027_187_M_and_035_203_M	292.4551351	1	27	M	M	M_M	001_062_DM 027_187_M_and_035_203_M	0.043401394
001_062_DM	028_211_M	285.887928	1	28	M	M	M_M	001_062_DM 028_211_M	-0.005089642
001_062_DM	028_213_DM	285.887928	1	28	M	M	M_M	001_062_DM 028_213_DM	-0.02552852
001_062_DM	028_213_M	285.887928	1	28	M	M	M_M	001_062_DM 028_213_M	0.004045721
001_062_DM	028_407_M	285.887928	1	28	M	M	M_M	001_062_DM 028_407_M	-0.041757029
001_062_DM	029A_264_M	320.5202844	1	029A	M	M	M_M	001_062_DM 029A_264_M	0.192414924
001_062_DM	029A_267_M	320.5202844	1	029A	M	M	M_M	001_062_DM 029A_267_M	0.066880189
001_062_DM	029A_271_M	320.5202844	1	029A	M	M	M_M	001_062_DM 029A_271_M	0.008300298
001_062_DM	029B_268_M	329.0234871	1	029B	M	M	M_M	001_062_DM 029B_268_M	0.06364636
001_062_DM	029C_274_M	324.3572593	1	029C	M	M	M_M	001_062_DM 029C_274_M	0.057734411
001_062_DM	031_185_DM	217.6165542	1	31	M	M	M_M	001_062_DM 031_185_DM	0.019352332
001_062_DM	032_021_M	210.2882591	1	32	M	M	M_M	001_062_DM 032_021_M	-0.058598762
001_062_DM	032_022_M	210.2882591	1	32	M	M	M_M	001_062_DM 032_022_M	-0.031156193
001_062_DM	032_024_M	210.2882591	1	32	M	M	M_M	001_062_DM 032_024_M	-0.048186541
001_062_DM	032_027_M	210.2882591	1	32	M	M	M_M	001_062_DM 032_027_M	-0.038738378
001_062_DM	033A_163_M	236.5876424	1	033A	M	M	M_M	001_062_DM 033A_163_M	-0.026196621
001_062_DM	033A_173_M	236.5876424	1	033A	M	M	M_M	001_062_DM 033A_173_M	-0.032389486
001_062_DM	034_184_M	267.5912541	1	34	M	M	M_M	001_062_DM 034_184_M	-0.048054493
001_062_DM	035_206_M	312.4467079	1	35	M	M	M_M	001_062_DM 035_206_M	0.016384948
001_062_DM	037_279_M	358.7163914	1	37	M	M	M_M	001_062_DM 037_279_M	0.067956047
001_062_DM	039_078_M	381.4238378	1	39	M	M	M_M	001_062_DM 039_078_M	-0.031314808
001_062_DM	039_255_M	381.4238378	1	39	M	M	M_M	001_062_DM 039_255_M	0.027213439
001_062_DM	039_256_M	381.4238378	1	39	M	M	M_M	001_062_DM 039_256_M	0.009794901
001_062_DM	039_554_M	381.4238378	1	39	M	M	M_M	001_062_DM 039_554_M	-0.001222535
001_062_DM	040_238_DM_and_052_337_M	401.5638811	1	40	M	M	M_M	001_062_DM 040_238_DM_and_052_337_M	0.02381336
001_062_DM	041_319_M	316.6055021	1	41	M	M	M_M	001_062_DM 041_319_M	-0.050727862
001_062_DM	041_322_M	316.6055021	1	41	M	M	M_M	001_062_DM 041_322_M	0.0144795
001_062_DM	041_325_M	316.6055021	1	41	M	M	M_M	001_062_DM 041_325_M	-0.026291735
001_062_DM	042_286_DM	360.2185502	1	42	M	M	M_M	001_062_DM 042_286_DM	-0.027881501
001_062_DM	042_340_M	360.2185502	1	42	M	M	M_M	001_062_DM 042_340_M	0.189496345
001_062_DM	042_408_M	360.2185502	1	42	M	M	M_M	001_062_DM 042_408_M	0.265291612
001_062_DM	043_145_DM	398.7497815	1	43	M	M	M_M	001_062_DM 043_145_DM	-0.039578613
001_062_DM	044_391_M	367.4196436	1	44	M	M	M_M	001_062_DM 044_391_M	0.025441974
001_062_DM	044_447_M	367.4196436	1	44	M	M	M_M	001_062_DM 044_447_M	0.02689057
001_062_DM	045_373_M	408.8324449	1	45	M	M	M_M	001_062_DM 045_373_M	0.021000598
001_062_DM	045_380_M	408.8324449	1	45	M	M	M_M	001_062_DM 045_380_M	0.002384563
001_062_DM	045_586_M	408.8324449	1	45	M	M	M_M	001_062_DM 045_586_M	-0.043046463
001_062_DM	046_563_M	420.499656	1	46	M	M	M_M	001_062_DM 046_563_M	0.001155011
001_062_DM	046_578_M	420.499656	1	46	M	M	M_M	001_062_DM 046_578_M	0.034626391
001_062_DM	047_448_M	465.717949	1	47	M	M	M_M	001_062_DM 047_448_M	-0.029794003
001_062_DM	047_449_M	465.717949	1	47	M	M	M_M	001_062_DM 047_449_M	-0.040993418
001_062_DM	049_518_M	469.9359541	1	49	M	M	M_M	001_062_DM 049_518_M	0.022015415
001_062_DM	050_141_DM	380.8142735	1	50	M	M	M_M	001_062_DM 050_141_DM	-0.031988143
001_062_DM	051_155_M	401.8259854	1	51	M	M	M_M	001_062_DM 051_155_M	-0.04320285
001_062_DM	052_195_M	434.9964231	1	52	M	M	M_M	001_062_DM 052_195_M	0.052049159
001_062_DM	052_197_M	434.9964231	1	52	M	M	M_M	001_062_DM 052_197_M	0.030765786
001_062_DM	053_151_M	453.3376229	1	53	M	M	M_M	001_062_DM 053_151_M	0.001999017
001_062_DM	054_242_DM	416.0722891	1	54	M	M	M_M	001_062_DM 054_242_DM	0.063653634
001_062_DM	054_247_M	416.0722891	1	54	M	M	M_M	001_062_DM 054_247_M	0.02318596
001_062_DM	055_219_M	390.5543536	1	55	M	M	M_M	001_062_DM 055_219_M	0.01430166
001_062_DM	056_318_M	357.5960649	1	56	M	M	M_M	001_062_DM 056_318_M	0.013541029
001_062_DM	057_488_M	388.5863407	1	57	M	M	M_M	001_062_DM 057_488_M	0.041949702
001_062_DM	059_260_M	400.5287175	1	59	M	M	M_M	001_062_DM 059_260_M	0.03389197
001_062_DM	059_262_M	400.5287175	1	59	M	M	M_M	001_062_DM 059_262_M	0.028841552
001_062_DM	060_363_M	422.4041367	1	60	M	M	M_M	001_062_DM 060_363_M	0.016648314
001_062_DM	061_350_M	436.3975834	1	61	M	M	M_M	001_062_DM 061_350_M	-0.015845357
001_062_DM	061_361_M	436.3975834	1	61	M	M	M_M	001_062_DM 061_361_M	-0.027959686
001_062_DM	061_410_M	436.3975834	1	61	M	M	M_M	001_062_DM 061_410_M	-0.011624793
001_062_DM	062_450_M_and_062_588_M	430.3391944	1	62	M	M	M_M	001_062_DM 062_450_M_and_062_588_M	0.033158438
001_062_DM	064_502_M	444.67594	1	64	M	M	M_M	001_062_DM 064_502_M	-0.052581319
001_062_DM	064_503_M	444.67594	1	64	M	M	M_M	001_062_DM 064_503_M	-0.014850943
001_062_DM	064_506_M	444.67594	1	64	M	M	M_M	001_062_DM 064_506_M	0.023695788
001_062_DM	065_548_M	422.3402253	1	65	M	M	M_M	001_062_DM 065_548_M	-0.012564788
001_062_DM	065_551_M	422.3402253	1	65	M	M	M_M	001_062_DM 065_551_M	0.041980183
001_062_DM	066_565_M	461.8638457	1	66	M	M	M_M	001_062_DM 066_565_M	0.429084673
001_062_DM	067_304_M	477.5189226	1	67	M	M	M_M	001_062_DM 067_304_M	-0.023878135
001_062_DM	067_309_M	477.5189226	1	67	M	M	M_M	001_062_DM 067_309_M	0.022158193
001_062_DM	068_232_M	513.2405295	1	68	M	M	M_M	001_062_DM 068_232_M	0.08309987
001_062_DM	068_233_M	513.2405295	1	68	M	M	M_M	001_062_DM 068_233_M	-0.008224276
001_062_DM	068_234_DM	513.2405295	1	68	M	M	M_M	001_062_DM 068_234_DM	-0.020568254
001_062_DM	069_369_M	530.9356907	1	69	M	M	M_M	001_062_DM 069_369_M	-0.034029649
001_062_DM	070_430_DM	462.9947482	1	70	M	M	M_M	001_062_DM 070_430_DM	-0.061706632
001_062_DM	071_367_DM	476.9256225	1	71	M	M	M_M	001_062_DM 071_367_DM	-0.004523894
001_062_DM	072_214_DM	505.5076298	1	72	M	M	M_M	001_062_DM 072_214_DM	-0.073228005
001_062_DM	073_607_DM	532.2464093	1	73	M	M	M_M	001_062_DM 073_607_DM	-0.074519685
001_062_DM	074_637_M	516.8283434	1	74	M	M	M_M	001_062_DM 074_637_M	0.002845622
001_062_DM	074_638_M	516.8283434	1	74	M	M	M_M	001_062_DM 074_638_M	0.064225205
001_062_DM	075_701_M	486.5543392	1	75	M	M	M_M	001_062_DM 075_701_M	-0.016095526
001_062_DM	075_870_M	486.5543392	1	75	M	M	M_M	001_062_DM 075_870_M	-0.003026462
001_062_DM	076_576_DM	483.7751859	1	76	M	M	M_M	001_062_DM 076_576_DM	-0.025885616
001_062_DM	077_652_M	510.2066283	1	77	M	M	M_M	001_062_DM 077_652_M	0.047940103
001_062_DM	077_656_M	510.2066283	1	77	M	M	M_M	001_062_DM 077_656_M	0.018006411
001_062_DM	077_658_M	510.2066283	1	77	M	M	M_M	001_062_DM 077_658_M	0.062408748
001_062_DM	078_667_DM	539.6499458	1	78	M	M	M_M	001_062_DM 078_667_DM	-0.0388293
001_062_DM	079_670_M_and_122_942_M	587.3235153	1	79	M	M	M_M	001_062_DM 079_670_M_and_122_942_M	0.002582074
001_062_DM	080_582_M	616.9166989	1	80	M	M	M_M	001_062_DM 080_582_M	-0.023626351
001_062_DM	081_666_M	557.7098572	1	81	M	M	M_M	001_062_DM 081_666_M	0.0312367
001_062_DM	082_696_M	526.952927	1	82	M	M	M_M	001_062_DM 082_696_M	0.065604411
001_062_DM	083_671_DM	587.8728068	1	83	M	M	M_M	001_062_DM 083_671_DM	0.035648779
001_062_DM	084_592_M	618.2711633	1	84	M	M	M_M	001_062_DM 084_592_M	-0.058676112
001_062_DM	084_593_M	618.2711633	1	84	M	M	M_M	001_062_DM 084_593_M	-0.037492977
001_062_DM	084_595_M	618.2711633	1	84	M	M	M_M	001_062_DM 084_595_M	0.0971552
001_062_DM	084_632_M	618.2711633	1	84	M	M	M_M	001_062_DM 084_632_M	-0.031480292
001_062_DM	084_633_M_and_085_963_M	618.2711633	1	84	M	M	M_M	001_062_DM 084_633_M_and_085_963_M	-0.025700452
001_062_DM	085B_623_M	581.148119	1	085B	M	M	M_M	001_062_DM 085B_623_M	-0.007913484
001_062_DM	086_606_M	615.9864513	1	86	M	M	M_M	001_062_DM 086_606_M	-0.008977585
001_062_DM	087_081_M	296.9592107	1	87	M	M	M_M	001_062_DM 087_081_M	-0.041773976
001_062_DM	088_293_DM	557.0533293	1	88	M	M	M_M	001_062_DM 088_293_DM	0.034047981
001_062_DM	089_684_M	583.4634914	1	89	M	M	M_M	001_062_DM 089_684_M	-0.020115483
001_062_DM	089_687_M	583.4634914	1	89	M	M	M_M	001_062_DM 089_687_M	-0.0254608
001_062_DM	090_713_DM	491.6406835	1	90	M	M	M_M	001_062_DM 090_713_DM	-0.015360683
001_062_DM	091_767_M	513.1037814	1	91	M	M	M_M	001_062_DM 091_767_M	0.010220248
001_062_DM	091_768_M	513.1037814	1	91	M	M	M_M	001_062_DM 091_768_M	-0.046527822
001_062_DM	091_776_M	513.1037814	1	91	M	M	M_M	001_062_DM 091_776_M	0.059261903
001_062_DM	092_786_M	561.7674961	1	92	M	M	M_M	001_062_DM 092_786_M	0.023463196
001_062_DM	092_793_M	561.7674961	1	92	M	M	M_M	001_062_DM 092_793_M	-0.020372646
001_062_DM	093_625_M	518.5339452	1	93	M	M	M_M	001_062_DM 093_625_M	-0.006829347
001_062_DM	093_631_M	518.5339452	1	93	M	M	M_M	001_062_DM 093_631_M	-0.018084226
001_062_DM	094_808_DM_and_096_967_M	539.6797502	1	94	M	M	M_M	001_062_DM 094_808_DM_and_096_967_M	-0.015664839
001_062_DM	095_600_M	489.250039	1	95	M	M	M_M	001_062_DM 095_600_M	0.017656614
001_062_DM	095_711_M	489.250039	1	95	M	M	M_M	001_062_DM 095_711_M	-0.018499737
001_062_DM	097_444_M	489.5918862	1	97	M	M	M_M	001_062_DM 097_444_M	-0.058666957
001_062_DM	097_446_M	489.5918862	1	97	M	M	M_M	001_062_DM 097_446_M	-0.048008585
001_062_DM	099_494_M	465.5535287	1	99	M	M	M_M	001_062_DM 099_494_M	-0.014158937
001_062_DM	099_499_M	465.5535287	1	99	M	M	M_M	001_062_DM 099_499_M	-0.026463576
001_062_DM	100_809_M	591.7512191	1	100	M	M	M_M	001_062_DM 100_809_M	-0.00704677
001_062_DM	100_812_M_and_096_968_M	591.7512191	1	100	M	M	M_M	001_062_DM 100_812_M_and_096_968_M	-0.037067553
001_062_DM	101_334_M_and_044_390_M	358.8285308	1	101	M	M	M_M	001_062_DM 101_334_M_and_044_390_M	-0.010039749
001_062_DM	101_336_M	358.8285308	1	101	M	M	M_M	001_062_DM 101_336_M	0.020504831
001_062_DM	102_440_DM	455.2894659	1	102	M	M	M_M	001_062_DM 102_440_DM	-0.05368581
001_062_DM	103_436_M	465.3525298	1	103	M	M	M_M	001_062_DM 103_436_M	0.053101972
001_062_DM	104_402_M	434.8250566	1	104	M	M	M_M	001_062_DM 104_402_M	-0.031297164
001_062_DM	105_483_M	337.7178097	1	105	M	M	M_M	001_062_DM 105_483_M	0.038663708
001_062_DM	106_529_M	493.3825191	1	106	M	M	M_M	001_062_DM 106_529_M	0.06935198
001_062_DM	107_850_M	613.35502	1	107	M	M	M_M	001_062_DM 107_850_M	0.116607763
001_062_DM	108_838_M	618.2534937	1	108	M	M	M_M	001_062_DM 108_838_M	0.005831966
001_062_DM	108_845_M	618.2534937	1	108	M	M	M_M	001_062_DM 108_845_M	-0.027447568
001_062_DM	108_854_M	618.2534937	1	108	M	M	M_M	001_062_DM 108_854_M	-0.026923855
001_062_DM	109_835_DM	628.4946802	1	109	M	M	M_M	001_062_DM 109_835_DM	0.072678978
001_062_DM	110_846_M	649.4957215	1	110	M	M	M_M	001_062_DM 110_846_M	-0.032143054
001_062_DM	110_848_M	649.4957215	1	110	M	M	M_M	001_062_DM 110_848_M	0.018932288
001_062_DM	111A_859_M	519.2605548	1	111A	M	M	M_M	001_062_DM 111A_859_M	-0.018121571
001_062_DM	111A_878_M	519.2605548	1	111A	M	M	M_M	001_062_DM 111A_878_M	-0.030919794
001_062_DM	111B_884_M	534.6270617	1	111B	M	M	M_M	001_062_DM 111B_884_M	-0.011193073
001_062_DM	112_883_DM	559.8199359	1	112	M	M	M_M	001_062_DM 112_883_DM	-0.034049966
001_062_DM	113_893_M	578.5213384	1	113	M	M	M_M	001_062_DM 113_893_M	-0.052476285
001_062_DM	114_899_M	600.5104207	1	114	M	M	M_M	001_062_DM 114_899_M	-0.02723442
001_062_DM	115_905_DM	642.6678012	1	115	M	M	M_M	001_062_DM 115_905_DM	-0.016136203
001_062_DM	116_900_uM	606.0855276	1	116	M	M	M_M	001_062_DM 116_900_uM	0.01930596
001_062_DM	116_903_M	606.0855276	1	116	M	M	M_M	001_062_DM 116_903_M	0.008635107
001_062_DM	116_907_M	606.0855276	1	116	M	M	M_M	001_062_DM 116_907_M	-0.017717284
001_062_DM	117A_923_M	644.9558899	1	117A	M	M	M_M	001_062_DM 117A_923_M	-0.026727767
001_062_DM	117B_927_M	641.1000062	1	117B	M	M	M_M	001_062_DM 117B_927_M	-0.031837122
001_062_DM	117B_933_M	641.1000062	1	117B	M	M	M_M	001_062_DM 117B_933_M	-0.057997874
001_062_DM	118_914_M	633.094315	1	118	M	M	M_M	001_062_DM 118_914_M	-0.009388035
001_062_DM	118_915_M	633.094315	1	118	M	M	M_M	001_062_DM 118_915_M	0.123163054
001_062_DM	118_916_M	633.094315	1	118	M	M	M_M	001_062_DM 118_916_M	-0.034343767
001_062_DM	118_920_M	633.094315	1	118	M	M	M_M	001_062_DM 118_920_M	-0.018549214
001_062_DM	119_909_DM	715.7642508	1	119	M	M	M_M	001_062_DM 119_909_DM	0.007506342
001_062_DM	120_934_M	714.98154	1	120	M	M	M_M	001_062_DM 120_934_M	0.114541448
001_062_DM	120_936_DM	714.98154	1	120	M	M	M_M	001_062_DM 120_936_DM	-0.003975847
001_062_DM	121_938_M	752.0469067	1	121	M	M	M_M	001_062_DM 121_938_M	0.008469645
001_062_DM	122_943_M	611.7000642	1	122	M	M	M_M	001_062_DM 122_943_M	-0.05659399
001_062_DM	123_941_M	122.0487124	1	123	M	M	M_M	001_062_DM 123_941_M	-0.031314808
001_062_DM	SM1153_M	379.0073883	1	SM1153	M	M	M_M	001_062_DM SM1153_M	0.013376301
001_062_DM	SM2198_M	257.4255308	1	SM2198	M	M	M_M	001_062_DM SM2198_M	-0.049757663
001_062_DM	SM4327_M	487.2576685	1	SM4327	M	M	M_M	001_062_DM SM4327_M	-0.031727183
001_062_DM	SM5669_M	569.338215	1	SM5669	M	M	M_M	001_062_DM SM5669_M	-0.050900002
001_093_F	002_017_F	27.75289279	1	2	F	F	F_F	001_093_F 002_017_F	-0.002640682
001_093_F	003_070_F	51.78174485	1	3	F	F	F_F	001_093_F 003_070_F	-0.007297987
001_093_F	003_071_F	51.78174485	1	3	F	F	F_F	001_093_F 003_071_F	-0.036148783
001_093_F	003_092_F_and_087_959_F	51.78174485	1	3	F	F	F_F	001_093_F 003_092_F_and_087_959_F	0.004527072
001_093_F	005_079_F	99.63379598	1	5	F	F	F_F	001_093_F 005_079_F	0.029798357
001_093_F	007_075_F	153.7468523	1	7	F	F	F_F	001_093_F 007_075_F	-0.035414578
001_093_F	007_082_F	153.7468523	1	7	F	F	F_F	001_093_F 007_082_F	-0.043115048
001_093_F	008_088_F	97.58575345	1	8	F	F	F_F	001_093_F 008_088_F	-0.032348733
001_093_F	008_089_F	97.58575345	1	8	F	F	F_F	001_093_F 008_089_F	0.068155019
001_093_F	009_034_F	115.0170058	1	9	F	F	F_F	001_093_F 009_034_F	-0.047538662
001_093_F	009_035_F	115.0170058	1	9	F	F	F_F	001_093_F 009_035_F	-0.052540363
001_093_F	009_038_F	115.0170058	1	9	F	F	F_F	001_093_F 009_038_F	0.057694387
001_093_F	010_091_F	136.0853073	1	10	F	F	F_F	001_093_F 010_091_F	0.001580415
001_093_F	010_189_F	136.0853073	1	10	F	F	F_F	001_093_F 010_189_F	-0.045905259
001_093_F	015_076_F	186.6742775	1	15	F	F	F_F	001_093_F 015_076_F	-0.042703312
001_093_F	016_064_F_and_033A_172_F	222.9014451	1	16	F	F	F_F	001_093_F 016_064_F_and_033A_172_F	0.031620705
001_093_F	016_074_F	222.9014451	1	16	F	F	F_F	001_093_F 016_074_F	0.032478486
001_093_F	017_104_F	254.6679558	1	17	F	F	F_F	001_093_F 017_104_F	-0.02796188
001_093_F	018_116_F	223.7152099	1	18	F	F	F_F	001_093_F 018_116_F	-0.013419895
001_093_F	019_043_F	196.1880312	1	19	F	F	F_F	001_093_F 019_043_F	0.192886176
001_093_F	019_044_F	196.1880312	1	19	F	F	F_F	001_093_F 019_044_F	-0.048508092
001_093_F	020_146_F	181.6328897	1	20	F	F	F_F	001_093_F 020_146_F	-0.023499114
001_093_F	020_150_F	181.6328897	1	20	F	F	F_F	001_093_F 020_150_F	-0.039497275
001_093_F	021_110_F	166.8072442	1	21	F	F	F_F	001_093_F 021_110_F	-0.078504466
001_093_F	021_158_F	166.8072442	1	21	F	F	F_F	001_093_F 021_158_F	0.121895186
001_093_F	022_133_F	145.7870434	1	22	F	F	F_F	001_093_F 022_133_F	-0.012262425
001_093_F	022_134_F	145.7870434	1	22	F	F	F_F	001_093_F 022_134_F	-0.025312545
001_093_F	025_054_F	196.7951357	1	25	F	F	F_F	001_093_F 025_054_F	-0.043724729
001_093_F	025_056_F_and_026B_128_F	196.7951357	1	25	F	F	F_F	001_093_F 025_056_F_and_026B_128_F	-0.052188304
001_093_F	025_157_F	196.7951357	1	25	F	F	F_F	001_093_F 025_157_F	-0.053148714
001_093_F	026A_122_F	232.6190262	1	026A	F	F	F_F	001_093_F 026A_122_F	0.014262027
001_093_F	026B_123_F	239.7060418	1	026B	F	F	F_F	001_093_F 026B_123_F	0.016491447
001_093_F	027_160_F	292.4551351	1	27	F	F	F_F	001_093_F 027_160_F	-0.031751205
001_093_F	028_170_F	285.887928	1	28	F	F	F_F	001_093_F 028_170_F	0.096308406
001_093_F	028_174_F	285.887928	1	28	F	F	F_F	001_093_F 028_174_F	0.077297453
001_093_F	029A_265_F	320.5202844	1	029A	F	F	F_F	001_093_F 029A_265_F	0.020122759
001_093_F	029A_269_F	320.5202844	1	029A	F	F	F_F	001_093_F 029A_269_F	0.398489079
001_093_F	029B_263_F_and_105_481_F	329.0234871	1	029B	F	F	F_F	001_093_F 029B_263_F_and_105_481_F	0.01777765
001_093_F	029C_272_F	324.3572593	1	029C	F	F	F_F	001_093_F 029C_272_F	-0.035051286
001_093_F	031_111_F	217.6165542	1	31	F	F	F_F	001_093_F 031_111_F	0.029676238
001_093_F	032_025_F	210.2882591	1	32	F	F	F_F	001_093_F 032_025_F	0.077220426
001_093_F	032_026_F	210.2882591	1	32	F	F	F_F	001_093_F 032_026_F	-0.038412259
001_093_F	032_031_F	210.2882591	1	32	F	F	F_F	001_093_F 032_031_F	-0.023009691
001_093_F	033A_164_F	236.5876424	1	033A	F	F	F_F	001_093_F 033A_164_F	-0.058463069
001_093_F	033A_166_F	236.5876424	1	033A	F	F	F_F	001_093_F 033A_166_F	0.007383315
001_093_F	033A_167_F	236.5876424	1	033A	F	F	F_F	001_093_F 033A_167_F	-0.069581996
001_093_F	034_177_F	267.5912541	1	34	F	F	F_F	001_093_F 034_177_F	0.0441132
001_093_F	034_178_F	267.5912541	1	34	F	F	F_F	001_093_F 034_178_F	-0.063926848
001_093_F	034_179_F	267.5912541	1	34	F	F	F_F	001_093_F 034_179_F	-0.026453397
001_093_F	034_183_F	267.5912541	1	34	F	F	F_F	001_093_F 034_183_F	-0.067726761
001_093_F	035_118_F	312.4467079	1	35	F	F	F_F	001_093_F 035_118_F	-0.007895606
001_093_F	035_200_F	312.4467079	1	35	F	F	F_F	001_093_F 035_200_F	0.025853831
001_093_F	035_204_uF	312.4467079	1	35	F	F	F_F	001_093_F 035_204_uF	0.035089396
001_093_F	035_205_F	312.4467079	1	35	F	F	F_F	001_093_F 035_205_F	-0.067970081
001_093_F	035_208_F	312.4467079	1	35	F	F	F_F	001_093_F 035_208_F	0.011003829
001_093_F	037_275_F	358.7163914	1	37	F	F	F_F	001_093_F 037_275_F	-0.044865064
001_093_F	037_278_F	358.7163914	1	37	F	F	F_F	001_093_F 037_278_F	-0.037331459
001_093_F	037_281_F	358.7163914	1	37	F	F	F_F	001_093_F 037_281_F	0.008288587
001_093_F	039_250_F	381.4238378	1	39	F	F	F_F	001_093_F 039_250_F	-0.000137241
001_093_F	039_254_F	381.4238378	1	39	F	F	F_F	001_093_F 039_254_F	-0.038519128
001_093_F	040_237_F	401.5638811	1	40	F	F	F_F	001_093_F 040_237_F	-0.05331356
001_093_F	040_241_F	401.5638811	1	40	F	F	F_F	001_093_F 040_241_F	-0.005214963
001_093_F	041_320_F_and_105_482_F	316.6055021	1	41	F	F	F_F	001_093_F 041_320_F_and_105_482_F	-0.057868027
001_093_F	041_321_F	316.6055021	1	41	F	F	F_F	001_093_F 041_321_F	0.064464382
001_093_F	041_324_F	316.6055021	1	41	F	F	F_F	001_093_F 041_324_F	-0.03897562
001_093_F	042_716_F	360.2185502	1	42	F	F	F_F	001_093_F 042_716_F	0.413930032
001_093_F	043_144_F	398.7497815	1	43	F	F	F_F	001_093_F 043_144_F	0.56144362
001_093_F	044_383_F	367.4196436	1	44	F	F	F_F	001_093_F 044_383_F	-0.039622179
001_093_F	044_385_F	367.4196436	1	44	F	F	F_F	001_093_F 044_385_F	-0.066937941
001_093_F	044_386_F	367.4196436	1	44	F	F	F_F	001_093_F 044_386_F	-0.09558112
001_093_F	044_392_F	367.4196436	1	44	F	F	F_F	001_093_F 044_392_F	0.090122709
001_093_F	045_371_F	408.8324449	1	45	F	F	F_F	001_093_F 045_371_F	-0.081681061
001_093_F	045_374_F	408.8324449	1	45	F	F	F_F	001_093_F 045_374_F	0.530254936
001_093_F	046_557_F	420.499656	1	46	F	F	F_F	001_093_F 046_557_F	-0.027107587
001_093_F	046_559_F	420.499656	1	46	F	F	F_F	001_093_F 046_559_F	-0.00075285
001_093_F	046_573_F	420.499656	1	46	F	F	F_F	001_093_F 046_573_F	-0.071558756
001_093_F	046_581_F	420.499656	1	46	F	F	F_F	001_093_F 046_581_F	0.181391433
001_093_F	047_342_F	465.717949	1	47	F	F	F_F	001_093_F 047_342_F	-0.037718185
001_093_F	047_347_F	465.717949	1	47	F	F	F_F	001_093_F 047_347_F	-0.072160741
001_093_F	048_516_F	445.5789032	1	48	F	F	F_F	001_093_F 048_516_F	0.039997318
001_093_F	049_524_F	469.9359541	1	49	F	F	F_F	001_093_F 049_524_F	0.029638792
001_093_F	051_143_F	401.8259854	1	51	F	F	F_F	001_093_F 051_143_F	-0.017296945
001_093_F	052_193_F	434.9964231	1	52	F	F	F_F	001_093_F 052_193_F	-0.01981169
001_093_F	054_245_F	416.0722891	1	54	F	F	F_F	001_093_F 054_245_F	0.021231842
001_093_F	054_339_F	416.0722891	1	54	F	F	F_F	001_093_F 054_339_F	0.023467014
001_093_F	055_218_F	390.5543536	1	55	F	F	F_F	001_093_F 055_218_F	0.093744514
001_093_F	055_230_F	390.5543536	1	55	F	F	F_F	001_093_F 055_230_F	-0.022876823
001_093_F	056_283_F	357.5960649	1	56	F	F	F_F	001_093_F 056_283_F	0.12541011
001_093_F	056_285_F	357.5960649	1	56	F	F	F_F	001_093_F 056_285_F	0.037652243
001_093_F	056_317_F	357.5960649	1	56	F	F	F_F	001_093_F 056_317_F	-0.01606964
001_093_F	057_289_F	388.5863407	1	57	F	F	F_F	001_093_F 057_289_F	-0.012497077
001_093_F	057_487_F	388.5863407	1	57	F	F	F_F	001_093_F 057_487_F	-0.048246595
001_093_F	058_542_F	397.5954189	1	58	F	F	F_F	001_093_F 058_542_F	0.002832945
001_093_F	058_546_F	397.5954189	1	58	F	F	F_F	001_093_F 058_546_F	0.007866756
001_093_F	059_258_F	400.5287175	1	59	F	F	F_F	001_093_F 059_258_F	0.008100702
001_093_F	060_362_F	422.4041367	1	60	F	F	F_F	001_093_F 060_362_F	0.02389578
001_093_F	060_364_F	422.4041367	1	60	F	F	F_F	001_093_F 060_364_F	0.018484957
001_093_F	061_354_F	436.3975834	1	61	F	F	F_F	001_093_F 061_354_F	0.102829631
001_093_F	061_357_F	436.3975834	1	61	F	F	F_F	001_093_F 061_357_F	0.214343176
001_093_F	061_359_F	436.3975834	1	61	F	F	F_F	001_093_F 061_359_F	-0.042893035
001_093_F	061_411_F	436.3975834	1	61	F	F	F_F	001_093_F 061_411_F	-0.017733924
001_093_F	062_416_F	430.3391944	1	62	F	F	F_F	001_093_F 062_416_F	0.023541285
001_093_F	064_507_F	444.67594	1	64	F	F	F_F	001_093_F 064_507_F	-0.004769125
001_093_F	064_508_F	444.67594	1	64	F	F	F_F	001_093_F 064_508_F	-0.048105949
001_093_F	066_566_F	461.8638457	1	66	F	F	F_F	001_093_F 066_566_F	0.312187933
001_093_F	066_570_F	461.8638457	1	66	F	F	F_F	001_093_F 066_570_F	0.00958631
001_093_F	066_571_F_and_090_708_F	461.8638457	1	66	F	F	F_F	001_093_F 066_571_F_and_090_708_F	0.062194243
001_093_F	067_297_F_and_067_719_F	477.5189226	1	67	F	F	F_F	001_093_F 067_297_F_and_067_719_F	-0.079923692
001_093_F	067_303_F	477.5189226	1	67	F	F	F_F	001_093_F 067_303_F	0.174002961
001_093_F	067_314_F	477.5189226	1	67	F	F	F_F	001_093_F 067_314_F	-0.013573964
001_093_F	068_236_F	513.2405295	1	68	F	F	F_F	001_093_F 068_236_F	0.097803971
001_093_F	068_715_F	513.2405295	1	68	F	F	F_F	001_093_F 068_715_F	0.078294439
001_093_F	069_329_F	530.9356907	1	69	F	F	F_F	001_093_F 069_329_F	0.040870383
001_093_F	069_720_F	530.9356907	1	69	F	F	F_F	001_093_F 069_720_F	0.029811635
001_093_F	070_426_F	462.9947482	1	70	F	F	F_F	001_093_F 070_426_F	-0.0533643
001_093_F	070_428_F	462.9947482	1	70	F	F	F_F	001_093_F 070_428_F	-0.043142931
001_093_F	071_368_F	476.9256225	1	71	F	F	F_F	001_093_F 071_368_F	0.046306966
001_093_F	071_370_F	476.9256225	1	71	F	F	F_F	001_093_F 071_370_F	-0.035559528
001_093_F	072_215_F	505.5076298	1	72	F	F	F_F	001_093_F 072_215_F	-0.025230116
001_093_F	072_217_F	505.5076298	1	72	F	F	F_F	001_093_F 072_217_F	-0.042670261
001_093_F	073_608_F	532.2464093	1	73	F	F	F_F	001_093_F 073_608_F	-0.026153398
001_093_F	074_635_F	516.8283434	1	74	F	F	F_F	001_093_F 074_635_F	-0.013369854
001_093_F	075_703_F	486.5543392	1	75	F	F	F_F	001_093_F 075_703_F	0.050415099
001_093_F	076_575_F	483.7751859	1	76	F	F	F_F	001_093_F 076_575_F	0.14762828
001_093_F	077_648_F	510.2066283	1	77	F	F	F_F	001_093_F 077_648_F	0.077602346
001_093_F	077_650_F	510.2066283	1	77	F	F	F_F	001_093_F 077_650_F	0.044111742
001_093_F	077_654_F	510.2066283	1	77	F	F	F_F	001_093_F 077_654_F	0.082040666
001_093_F	077_655_F	510.2066283	1	77	F	F	F_F	001_093_F 077_655_F	-0.008455094
001_093_F	077_657_F	510.2066283	1	77	F	F	F_F	001_093_F 077_657_F	0.061558357
001_093_F	078_641_F	539.6499458	1	78	F	F	F_F	001_093_F 078_641_F	0.027598597
001_093_F	078_644_F	539.6499458	1	78	F	F	F_F	001_093_F 078_644_F	-0.050630862
001_093_F	079_645_F	587.3235153	1	79	F	F	F_F	001_093_F 079_645_F	-0.026914151
001_093_F	080_802_F	616.9166989	1	80	F	F	F_F	001_093_F 080_802_F	-0.045495963
001_093_F	081_803_F	557.7098572	1	81	F	F	F_F	001_093_F 081_803_F	-0.010327075
001_093_F	082_688_F	526.952927	1	82	F	F	F_F	001_093_F 082_688_F	0.058116392
001_093_F	082_691_F	526.952927	1	82	F	F	F_F	001_093_F 082_691_F	0.087990698
001_093_F	082_694_F	526.952927	1	82	F	F	F_F	001_093_F 082_694_F	0.607389756
001_093_F	083_674_F	587.8728068	1	83	F	F	F_F	001_093_F 083_674_F	0.061380151
001_093_F	084_594_F	618.2711633	1	84	F	F	F_F	001_093_F 084_594_F	-0.037813455
001_093_F	084_597_F	618.2711633	1	84	F	F	F_F	001_093_F 084_597_F	-0.051587009
001_093_F	085A_610_F	585.5558255	1	085A	F	F	F_F	001_093_F 085A_610_F	-0.038936997
001_093_F	085B_620_F	581.148119	1	085B	F	F	F_F	001_093_F 085B_620_F	0.006755259
001_093_F	086_589_F	615.9864513	1	86	F	F	F_F	001_093_F 086_589_F	0.02861492
001_093_F	086_590_F	615.9864513	1	86	F	F	F_F	001_093_F 086_590_F	-0.014449794
001_093_F	088_292_F	557.0533293	1	88	F	F	F_F	001_093_F 088_292_F	-0.007355606
001_093_F	088_294_F	557.0533293	1	88	F	F	F_F	001_093_F 088_294_F	-0.050533386
001_093_F	088_409_F	557.0533293	1	88	F	F	F_F	001_093_F 088_409_F	-0.013932794
001_093_F	089_683_F	583.4634914	1	89	F	F	F_F	001_093_F 089_683_F	-0.025468447
001_093_F	089_685_F	583.4634914	1	89	F	F	F_F	001_093_F 089_685_F	0.01581546
001_093_F	089_698_F	583.4634914	1	89	F	F	F_F	001_093_F 089_698_F	-0.001535143
001_093_F	090_706_F	491.6406835	1	90	F	F	F_F	001_093_F 090_706_F	0.108370703
001_093_F	091_766_F	513.1037814	1	91	F	F	F_F	001_093_F 091_766_F	0.065260418
001_093_F	091_769_F	513.1037814	1	91	F	F	F_F	001_093_F 091_769_F	-0.008599683
001_093_F	091_770_F	513.1037814	1	91	F	F	F_F	001_093_F 091_770_F	0.027025969
001_093_F	091_772_F	513.1037814	1	91	F	F	F_F	001_093_F 091_772_F	-0.076601688
001_093_F	091_773_F	513.1037814	1	91	F	F	F_F	001_093_F 091_773_F	-0.009728904
001_093_F	091_774_F	513.1037814	1	91	F	F	F_F	001_093_F 091_774_F	0.360281039
001_093_F	092_783_F	561.7674961	1	92	F	F	F_F	001_093_F 092_783_F	-0.083047003
001_093_F	092_785_F	561.7674961	1	92	F	F	F_F	001_093_F 092_785_F	0.000633974
001_093_F	092_790_F	561.7674961	1	92	F	F	F_F	001_093_F 092_790_F	0.053731869
001_093_F	092_792_F	561.7674961	1	92	F	F	F_F	001_093_F 092_792_F	0.089462085
001_093_F	092_799_F	561.7674961	1	92	F	F	F_F	001_093_F 092_799_F	-0.059192994
001_093_F	093_712_F	518.5339452	1	93	F	F	F_F	001_093_F 093_712_F	-0.043197617
001_093_F	094_806_F	539.6797502	1	94	F	F	F_F	001_093_F 094_806_F	-0.056156948
001_093_F	095_598_F	489.250039	1	95	F	F	F_F	001_093_F 095_598_F	0.023044476
001_093_F	095_602_F	489.250039	1	95	F	F	F_F	001_093_F 095_602_F	-0.001045685
001_093_F	095_604_F	489.250039	1	95	F	F	F_F	001_093_F 095_604_F	0.143191987
001_093_F	096_816_F	570.6552854	1	96	F	F	F_F	001_093_F 096_816_F	-0.067100392
001_093_F	096_821_F	570.6552854	1	96	F	F	F_F	001_093_F 096_821_F	0.165525358
001_093_F	096_823_F	570.6552854	1	96	F	F	F_F	001_093_F 096_823_F	0.01089386
001_093_F	096_966_F	570.6552854	1	96	F	F	F_F	001_093_F 096_966_F	-0.018176744
001_093_F	097_445_F	489.5918862	1	97	F	F	F_F	001_093_F 097_445_F	0.117123039
001_093_F	099_491_F	465.5535287	1	99	F	F	F_F	001_093_F 099_491_F	0.011753079
001_093_F	099_493_F	465.5535287	1	99	F	F	F_F	001_093_F 099_493_F	-0.012692708
001_093_F	099_497_F	465.5535287	1	99	F	F	F_F	001_093_F 099_497_F	-0.066616588
001_093_F	099_618_F	465.5535287	1	99	F	F	F_F	001_093_F 099_618_F	-0.016115069
001_093_F	100_810_F	591.7512191	1	100	F	F	F_F	001_093_F 100_810_F	-0.015271135
001_093_F	100_811_F	591.7512191	1	100	F	F	F_F	001_093_F 100_811_F	0.102873363
001_093_F	100_827_F	591.7512191	1	100	F	F	F_F	001_093_F 100_827_F	0.316322933
001_093_F	100_962_F	591.7512191	1	100	F	F	F_F	001_093_F 100_962_F	-0.012621719
001_093_F	101_335_F	358.8285308	1	101	F	F	F_F	001_093_F 101_335_F	0.000392248
001_093_F	102_435_F	455.2894659	1	102	F	F	F_F	001_093_F 102_435_F	-0.043757999
001_093_F	103_438_F	465.3525298	1	103	F	F	F_F	001_093_F 103_438_F	0.131874337
001_093_F	104_397_F	434.8250566	1	104	F	F	F_F	001_093_F 104_397_F	-0.033778465
001_093_F	104_401_F	434.8250566	1	104	F	F	F_F	001_093_F 104_401_F	0.007657854
001_093_F	104_406_F	434.8250566	1	104	F	F	F_F	001_093_F 104_406_F	-0.099614504
001_093_F	106_514_F	493.3825191	1	106	F	F	F_F	001_093_F 106_514_F	-0.067455812
001_093_F	106_515_F	493.3825191	1	106	F	F	F_F	001_093_F 106_515_F	-0.055292971
001_093_F	106_521_F	493.3825191	1	106	F	F	F_F	001_093_F 106_521_F	-0.0424013
001_093_F	106_530_F	493.3825191	1	106	F	F	F_F	001_093_F 106_530_F	0.110970091
001_093_F	106_531_F	493.3825191	1	106	F	F	F_F	001_093_F 106_531_F	0.110493772
001_093_F	107_852_F	613.35502	1	107	F	F	F_F	001_093_F 107_852_F	-0.027803333
001_093_F	108_837_F	618.2534937	1	108	F	F	F_F	001_093_F 108_837_F	0.020842902
001_093_F	108_840_F	618.2534937	1	108	F	F	F_F	001_093_F 108_840_F	0.029140839
001_093_F	108_841_F	618.2534937	1	108	F	F	F_F	001_093_F 108_841_F	-0.04554307
001_093_F	109_829_F	628.4946802	1	109	F	F	F_F	001_093_F 109_829_F	-0.053570745
001_093_F	109_831_F	628.4946802	1	109	F	F	F_F	001_093_F 109_831_F	-0.025800253
001_093_F	110_842_F	649.4957215	1	110	F	F	F_F	001_093_F 110_842_F	0.021701295
001_093_F	110_843_F	649.4957215	1	110	F	F	F_F	001_093_F 110_843_F	-0.027057629
001_093_F	110_847_F	649.4957215	1	110	F	F	F_F	001_093_F 110_847_F	-0.004614749
001_093_F	110_849_F	649.4957215	1	110	F	F	F_F	001_093_F 110_849_F	-0.018989926
001_093_F	111A_858_F	519.2605548	1	111A	F	F	F_F	001_093_F 111A_858_F	-0.049041498
001_093_F	111A_861_F	519.2605548	1	111A	F	F	F_F	001_093_F 111A_861_F	0.097806829
001_093_F	111A_868_F	519.2605548	1	111A	F	F	F_F	001_093_F 111A_868_F	0.008192552
001_093_F	111A_871_F	519.2605548	1	111A	F	F	F_F	001_093_F 111A_871_F	0.130279359
001_093_F	111A_877_F	519.2605548	1	111A	F	F	F_F	001_093_F 111A_877_F	-0.079349343
001_093_F	111B_879_F	534.6270617	1	111B	F	F	F_F	001_093_F 111B_879_F	0.275760775
001_093_F	112_881_F	559.8199359	1	112	F	F	F_F	001_093_F 112_881_F	0.033776992
001_093_F	112_882_F	559.8199359	1	112	F	F	F_F	001_093_F 112_882_F	0.182613762
001_093_F	113_887_F	578.5213384	1	113	F	F	F_F	001_093_F 113_887_F	0.017287731
001_093_F	113_888_F	578.5213384	1	113	F	F	F_F	001_093_F 113_888_F	-0.044243498
001_093_F	113_889_F	578.5213384	1	113	F	F	F_F	001_093_F 113_889_F	0.00909813
001_093_F	113_891_F	578.5213384	1	113	F	F	F_F	001_093_F 113_891_F	-0.072794071
001_093_F	114_897_F	600.5104207	1	114	F	F	F_F	001_093_F 114_897_F	-0.020297527
001_093_F	115_894_F	642.6678012	1	115	F	F	F_F	001_093_F 115_894_F	-0.079830069
001_093_F	115_906_F	642.6678012	1	115	F	F	F_F	001_093_F 115_906_F	0.039670243
001_093_F	116_895_F	606.0855276	1	116	F	F	F_F	001_093_F 116_895_F	0.01917171
001_093_F	116_902_F	606.0855276	1	116	F	F	F_F	001_093_F 116_902_F	0.030041747
001_093_F	117A_931_F	644.9558899	1	117A	F	F	F_F	001_093_F 117A_931_F	0.227273768
001_093_F	117B_924_F	641.1000062	1	117B	F	F	F_F	001_093_F 117B_924_F	-0.04738461
001_093_F	118_911_F	633.094315	1	118	F	F	F_F	001_093_F 118_911_F	0.082861094
001_093_F	118_912_F	633.094315	1	118	F	F	F_F	001_093_F 118_912_F	-0.037248762
001_093_F	118_913_F	633.094315	1	118	F	F	F_F	001_093_F 118_913_F	-0.032828729
001_093_F	118_917_F	633.094315	1	118	F	F	F_F	001_093_F 118_917_F	-0.044364418
001_093_F	118_918_F	633.094315	1	118	F	F	F_F	001_093_F 118_918_F	0.355049091
001_093_F	118_921_F	633.094315	1	118	F	F	F_F	001_093_F 118_921_F	-0.015176123
001_093_F	119_908_F	715.7642508	1	119	F	F	F_F	001_093_F 119_908_F	-0.094258756
001_093_F	120_935_F	714.98154	1	120	F	F	F_F	001_093_F 120_935_F	-0.056790651
001_093_F	121_940_F	752.0469067	1	121	F	F	F_F	001_093_F 121_940_F	-0.01730987
002_017_F	003_070_F	30.74152982	2	3	F	F	F_F	002_017_F 003_070_F	0.107414497
002_017_F	003_071_F	30.74152982	2	3	F	F	F_F	002_017_F 003_071_F	0.003748473
002_017_F	003_092_F_and_087_959_F	30.74152982	2	3	F	F	F_F	002_017_F 003_092_F_and_087_959_F	0.012271181
002_017_F	005_079_F	90.32985981	2	5	F	F	F_F	002_017_F 005_079_F	0.018670039
002_017_F	007_075_F	170.2166765	2	7	F	F	F_F	002_017_F 007_075_F	0.043101715
002_017_F	007_082_F	170.2166765	2	7	F	F	F_F	002_017_F 007_082_F	-0.022582312
002_017_F	008_088_F	77.44569456	2	8	F	F	F_F	002_017_F 008_088_F	0.027703149
002_017_F	008_089_F	77.44569456	2	8	F	F	F_F	002_017_F 008_089_F	-0.081110794
002_017_F	009_034_F	97.67481077	2	9	F	F	F_F	002_017_F 009_034_F	-0.07185516
002_017_F	009_035_F	97.67481077	2	9	F	F	F_F	002_017_F 009_035_F	-0.028205696
002_017_F	009_038_F	97.67481077	2	9	F	F	F_F	002_017_F 009_038_F	-0.023554616
002_017_F	010_091_F	112.7203063	2	10	F	F	F_F	002_017_F 010_091_F	0.294812602
002_017_F	010_189_F	112.7203063	2	10	F	F	F_F	002_017_F 010_189_F	-0.036360132
002_017_F	015_076_F	197.38473	2	15	F	F	F_F	002_017_F 015_076_F	0.092048875
002_017_F	016_064_F_and_033A_172_F	233.9956127	2	16	F	F	F_F	002_017_F 016_064_F_and_033A_172_F	0.305530381
002_017_F	016_074_F	233.9956127	2	16	F	F	F_F	002_017_F 016_074_F	-0.047113135
002_017_F	017_104_F	264.0315691	2	17	F	F	F_F	002_017_F 017_104_F	-0.040946144
002_017_F	018_116_F	230.7718833	2	18	F	F	F_F	002_017_F 018_116_F	-0.032162435
002_017_F	019_043_F	200.2786258	2	19	F	F	F_F	002_017_F 019_043_F	-0.00725433
002_017_F	019_044_F	200.2786258	2	19	F	F	F_F	002_017_F 019_044_F	-0.051649908
002_017_F	020_146_F	181.5309539	2	20	F	F	F_F	002_017_F 020_146_F	-0.007442969
002_017_F	020_150_F	181.5309539	2	20	F	F	F_F	002_017_F 020_150_F	0.017211693
002_017_F	021_110_F	160.4244639	2	21	F	F	F_F	002_017_F 021_110_F	-0.051896812
002_017_F	021_158_F	160.4244639	2	21	F	F	F_F	002_017_F 021_158_F	0.000572422
002_017_F	022_133_F	132.7669374	2	22	F	F	F_F	002_017_F 022_133_F	-0.02473978
002_017_F	022_134_F	132.7669374	2	22	F	F	F_F	002_017_F 022_134_F	0.072692366
002_017_F	025_054_F	184.9048357	2	25	F	F	F_F	002_017_F 025_054_F	-0.045961075
002_017_F	025_056_F_and_026B_128_F	184.9048357	2	25	F	F	F_F	002_017_F 025_056_F_and_026B_128_F	-0.045242332
002_017_F	025_157_F	184.9048357	2	25	F	F	F_F	002_017_F 025_157_F	-0.037643335
002_017_F	026A_122_F	223.1208593	2	026A	F	F	F_F	002_017_F 026A_122_F	0.192920961
002_017_F	026B_123_F	229.1463658	2	026B	F	F	F_F	002_017_F 026B_123_F	-0.003377275
002_017_F	027_160_F	279.7774695	2	27	F	F	F_F	002_017_F 027_160_F	-0.062231347
002_017_F	028_170_F	270.2623403	2	28	F	F	F_F	002_017_F 028_170_F	0.003977938
002_017_F	028_174_F	270.2623403	2	28	F	F	F_F	002_017_F 028_174_F	-0.037372226
002_017_F	029A_265_F	305.9283564	2	029A	F	F	F_F	002_017_F 029A_265_F	-0.031631973
002_017_F	029A_269_F	305.9283564	2	029A	F	F	F_F	002_017_F 029A_269_F	-0.055002004
002_017_F	029B_263_F_and_105_481_F	313.8761066	2	029B	F	F	F_F	002_017_F 029B_263_F_and_105_481_F	0.003123031
002_017_F	029C_272_F	310.1855903	2	029C	F	F	F_F	002_017_F 029C_272_F	0.049895487
002_017_F	031_111_F	217.6383695	2	31	F	F	F_F	002_017_F 031_111_F	-0.028696924
002_017_F	032_025_F	206.1829142	2	32	F	F	F_F	002_017_F 032_025_F	0.148061304
002_017_F	032_026_F	206.1829142	2	32	F	F	F_F	002_017_F 032_026_F	0.018387794
002_017_F	032_031_F	206.1829142	2	32	F	F	F_F	002_017_F 032_031_F	0.065951693
002_017_F	033A_164_F	232.1462281	2	033A	F	F	F_F	002_017_F 033A_164_F	0.015503834
002_017_F	033A_166_F	232.1462281	2	033A	F	F	F_F	002_017_F 033A_166_F	-0.020136287
002_017_F	033A_167_F	232.1462281	2	033A	F	F	F_F	002_017_F 033A_167_F	-0.058147618
002_017_F	034_177_F	260.646716	2	34	F	F	F_F	002_017_F 034_177_F	-0.035045186
002_017_F	034_178_F	260.646716	2	34	F	F	F_F	002_017_F 034_178_F	-0.05047754
002_017_F	034_179_F	260.646716	2	34	F	F	F_F	002_017_F 034_179_F	0.113302228
002_017_F	034_183_F	260.646716	2	34	F	F	F_F	002_017_F 034_183_F	0.072440659
002_017_F	035_118_F	302.795445	2	35	F	F	F_F	002_017_F 035_118_F	-0.01403635
002_017_F	035_200_F	302.795445	2	35	F	F	F_F	002_017_F 035_200_F	0.107755257
002_017_F	035_204_uF	302.795445	2	35	F	F	F_F	002_017_F 035_204_uF	0.045087957
002_017_F	035_205_F	302.795445	2	35	F	F	F_F	002_017_F 035_205_F	-0.059931634
002_017_F	035_208_F	302.795445	2	35	F	F	F_F	002_017_F 035_208_F	0.044752453
002_017_F	037_275_F	345.5714299	2	37	F	F	F_F	002_017_F 037_275_F	0.034628804
002_017_F	037_278_F	345.5714299	2	37	F	F	F_F	002_017_F 037_278_F	0.012207053
002_017_F	037_281_F	345.5714299	2	37	F	F	F_F	002_017_F 037_281_F	-0.079055697
002_017_F	039_250_F	369.7484564	2	39	F	F	F_F	002_017_F 039_250_F	-0.071090487
002_017_F	039_254_F	369.7484564	2	39	F	F	F_F	002_017_F 039_254_F	-0.033163722
002_017_F	040_237_F	392.4052967	2	40	F	F	F_F	002_017_F 040_237_F	0.00779837
002_017_F	040_241_F	392.4052967	2	40	F	F	F_F	002_017_F 040_241_F	-0.061533758
002_017_F	041_320_F_and_105_482_F	298.9980684	2	41	F	F	F_F	002_017_F 041_320_F_and_105_482_F	-0.016844585
002_017_F	041_321_F	298.9980684	2	41	F	F	F_F	002_017_F 041_321_F	-0.041348635
002_017_F	041_324_F	298.9980684	2	41	F	F	F_F	002_017_F 041_324_F	0.007307319
002_017_F	042_716_F	339.1234333	2	42	F	F	F_F	002_017_F 042_716_F	-0.00810041
002_017_F	043_144_F	375.9608045	2	43	F	F	F_F	002_017_F 043_144_F	-0.075304953
002_017_F	044_383_F	348.8653663	2	44	F	F	F_F	002_017_F 044_383_F	-0.076714463
002_017_F	044_385_F	348.8653663	2	44	F	F	F_F	002_017_F 044_385_F	0.042984692
002_017_F	044_386_F	348.8653663	2	44	F	F	F_F	002_017_F 044_386_F	-0.066448477
002_017_F	044_392_F	348.8653663	2	44	F	F	F_F	002_017_F 044_392_F	0.014566797
002_017_F	045_371_F	388.5769821	2	45	F	F	F_F	002_017_F 045_371_F	-0.053665948
002_017_F	045_374_F	388.5769821	2	45	F	F	F_F	002_017_F 045_374_F	-0.05938582
002_017_F	046_557_F	402.5148084	2	46	F	F	F_F	002_017_F 046_557_F	0.076524857
002_017_F	046_559_F	402.5148084	2	46	F	F	F_F	002_017_F 046_559_F	-0.04014329
002_017_F	046_573_F	402.5148084	2	46	F	F	F_F	002_017_F 046_573_F	-0.036545203
002_017_F	046_581_F	402.5148084	2	46	F	F	F_F	002_017_F 046_581_F	-0.049279594
002_017_F	047_342_F	447.0218203	2	47	F	F	F_F	002_017_F 047_342_F	-0.041985075
002_017_F	047_347_F	447.0218203	2	47	F	F	F_F	002_017_F 047_347_F	-0.060763706
002_017_F	048_516_F	423.7460055	2	48	F	F	F_F	002_017_F 048_516_F	0.036991479
002_017_F	049_524_F	449.4226817	2	49	F	F	F_F	002_017_F 049_524_F	-0.060538269
002_017_F	051_143_F	397.3907101	2	51	F	F	F_F	002_017_F 051_143_F	0.156544087
002_017_F	052_193_F	426.3988299	2	52	F	F	F_F	002_017_F 052_193_F	-0.009333302
002_017_F	054_245_F	405.0594634	2	54	F	F	F_F	002_017_F 054_245_F	-0.053480173
002_017_F	054_339_F	405.0594634	2	54	F	F	F_F	002_017_F 054_339_F	-0.008165835
002_017_F	055_218_F	377.4363085	2	55	F	F	F_F	002_017_F 055_218_F	-0.000373017
002_017_F	055_230_F	377.4363085	2	55	F	F	F_F	002_017_F 055_230_F	0.00522614
002_017_F	056_283_F	341.7110242	2	56	F	F	F_F	002_017_F 056_283_F	-0.030133995
002_017_F	056_285_F	341.7110242	2	56	F	F	F_F	002_017_F 056_285_F	0.023799842
002_017_F	056_317_F	341.7110242	2	56	F	F	F_F	002_017_F 056_317_F	0.035411592
002_017_F	057_289_F	371.1758913	2	57	F	F	F_F	002_017_F 057_289_F	-0.062599515
002_017_F	057_487_F	371.1758913	2	57	F	F	F_F	002_017_F 057_487_F	-0.007548581
002_017_F	058_542_F	381.9108614	2	58	F	F	F_F	002_017_F 058_542_F	-0.001351909
002_017_F	058_546_F	381.9108614	2	58	F	F	F_F	002_017_F 058_546_F	-0.072091391
002_017_F	059_258_F	386.3837113	2	59	F	F	F_F	002_017_F 059_258_F	-0.035154488
002_017_F	060_362_F	406.7721912	2	60	F	F	F_F	002_017_F 060_362_F	0.078753706
002_017_F	060_364_F	406.7721912	2	60	F	F	F_F	002_017_F 060_364_F	0.031900332
002_017_F	061_354_F	423.6082827	2	61	F	F	F_F	002_017_F 061_354_F	-0.00886868
002_017_F	061_357_F	423.6082827	2	61	F	F	F_F	002_017_F 061_357_F	-0.016581496
002_017_F	061_359_F	423.6082827	2	61	F	F	F_F	002_017_F 061_359_F	0.045351095
002_017_F	061_411_F	423.6082827	2	61	F	F	F_F	002_017_F 061_411_F	-0.023183215
002_017_F	062_416_F	416.0911872	2	62	F	F	F_F	002_017_F 062_416_F	-0.049598373
002_017_F	064_507_F	428.6898976	2	64	F	F	F_F	002_017_F 064_507_F	0.023103636
002_017_F	064_508_F	428.6898976	2	64	F	F	F_F	002_017_F 064_508_F	-0.038225358
002_017_F	066_566_F	444.8991914	2	66	F	F	F_F	002_017_F 066_566_F	-0.022254014
002_017_F	066_570_F	444.8991914	2	66	F	F	F_F	002_017_F 066_570_F	0.145114378
002_017_F	066_571_F_and_090_708_F	444.8991914	2	66	F	F	F_F	002_017_F 066_571_F_and_090_708_F	-0.05682847
002_017_F	067_297_F_and_067_719_F	468.8101838	2	67	F	F	F_F	002_017_F 067_297_F_and_067_719_F	-0.013159209
002_017_F	067_303_F	468.8101838	2	67	F	F	F_F	002_017_F 067_303_F	0.10094464
002_017_F	067_314_F	468.8101838	2	67	F	F	F_F	002_017_F 067_314_F	-0.062777315
002_017_F	068_236_F	504.3263341	2	68	F	F	F_F	002_017_F 068_236_F	-0.028486635
002_017_F	068_715_F	504.3263341	2	68	F	F	F_F	002_017_F 068_715_F	-0.000793838
002_017_F	069_329_F	526.3543375	2	69	F	F	F_F	002_017_F 069_329_F	-0.044432895
002_017_F	069_720_F	526.3543375	2	69	F	F	F_F	002_017_F 069_720_F	-0.026055896
002_017_F	070_426_F	452.7469992	2	70	F	F	F_F	002_017_F 070_426_F	-0.019737676
002_017_F	070_428_F	452.7469992	2	70	F	F	F_F	002_017_F 070_428_F	-0.020051877
002_017_F	071_368_F	464.3726313	2	71	F	F	F_F	002_017_F 071_368_F	0.007651413
002_017_F	071_370_F	464.3726313	2	71	F	F	F_F	002_017_F 071_370_F	-0.056353806
002_017_F	072_215_F	494.2783497	2	72	F	F	F_F	002_017_F 072_215_F	0.020307275
002_017_F	072_217_F	494.2783497	2	72	F	F	F_F	002_017_F 072_217_F	-0.0203187
002_017_F	073_608_F	520.020388	2	73	F	F	F_F	002_017_F 073_608_F	-0.006573252
002_017_F	074_635_F	503.3775457	2	74	F	F	F_F	002_017_F 074_635_F	-0.097827985
002_017_F	075_703_F	468.6885533	2	75	F	F	F_F	002_017_F 075_703_F	-0.043483254
002_017_F	076_575_F	461.8312404	2	76	F	F	F_F	002_017_F 076_575_F	0.008489854
002_017_F	077_648_F	489.1042056	2	77	F	F	F_F	002_017_F 077_648_F	0.013222889
002_017_F	077_650_F	489.1042056	2	77	F	F	F_F	002_017_F 077_650_F	-0.109756374
002_017_F	077_654_F	489.1042056	2	77	F	F	F_F	002_017_F 077_654_F	-0.064828622
002_017_F	077_655_F	489.1042056	2	77	F	F	F_F	002_017_F 077_655_F	0.034830487
002_017_F	077_657_F	489.1042056	2	77	F	F	F_F	002_017_F 077_657_F	0.025937694
002_017_F	078_641_F	517.4706693	2	78	F	F	F_F	002_017_F 078_641_F	-0.044001139
002_017_F	078_644_F	517.4706693	2	78	F	F	F_F	002_017_F 078_644_F	-0.039545565
002_017_F	079_645_F	564.7353491	2	79	F	F	F_F	002_017_F 079_645_F	-0.054098706
002_017_F	080_802_F	594.0083573	2	80	F	F	F_F	002_017_F 080_802_F	-0.021613795
002_017_F	081_803_F	536.6953988	2	81	F	F	F_F	002_017_F 081_803_F	0.019482551
002_017_F	082_688_F	506.8329135	2	82	F	F	F_F	002_017_F 082_688_F	-0.064019668
002_017_F	082_691_F	506.8329135	2	82	F	F	F_F	002_017_F 082_691_F	-0.018379976
002_017_F	082_694_F	506.8329135	2	82	F	F	F_F	002_017_F 082_694_F	0.009387555
002_017_F	083_674_F	566.7816278	2	83	F	F	F_F	002_017_F 083_674_F	-0.026654119
002_017_F	084_594_F	612.142694	2	84	F	F	F_F	002_017_F 084_594_F	-0.051194841
002_017_F	084_597_F	612.142694	2	84	F	F	F_F	002_017_F 084_597_F	-0.010978394
002_017_F	085A_610_F	576.9046484	2	085A	F	F	F_F	002_017_F 085A_610_F	0.062829101
002_017_F	085B_620_F	571.9095348	2	085B	F	F	F_F	002_017_F 085B_620_F	0.021636737
002_017_F	086_589_F	605.8452918	2	86	F	F	F_F	002_017_F 086_589_F	0.042956846
002_017_F	086_590_F	605.8452918	2	86	F	F	F_F	002_017_F 086_590_F	-0.059215353
002_017_F	088_292_F	545.2522106	2	88	F	F	F_F	002_017_F 088_292_F	-0.000578469
002_017_F	088_294_F	545.2522106	2	88	F	F	F_F	002_017_F 088_294_F	-0.034556084
002_017_F	088_409_F	545.2522106	2	88	F	F	F_F	002_017_F 088_409_F	-0.056472094
002_017_F	089_683_F	571.3649933	2	89	F	F	F_F	002_017_F 089_683_F	-0.001281885
002_017_F	089_685_F	571.3649933	2	89	F	F	F_F	002_017_F 089_685_F	-0.077790487
002_017_F	089_698_F	571.3649933	2	89	F	F	F_F	002_017_F 089_698_F	0.00623769
002_017_F	090_706_F	474.7047909	2	90	F	F	F_F	002_017_F 090_706_F	-0.026719037
002_017_F	091_766_F	494.1656105	2	91	F	F	F_F	002_017_F 091_766_F	0.148105901
002_017_F	091_769_F	494.1656105	2	91	F	F	F_F	002_017_F 091_769_F	-0.050971452
002_017_F	091_770_F	494.1656105	2	91	F	F	F_F	002_017_F 091_770_F	0.291868878
002_017_F	091_772_F	494.1656105	2	91	F	F	F_F	002_017_F 091_772_F	1.64E-05
002_017_F	091_773_F	494.1656105	2	91	F	F	F_F	002_017_F 091_773_F	0.082512577
002_017_F	091_774_F	494.1656105	2	91	F	F	F_F	002_017_F 091_774_F	-0.043231852
002_017_F	092_783_F	541.8230199	2	92	F	F	F_F	002_017_F 092_783_F	0.036104343
002_017_F	092_785_F	541.8230199	2	92	F	F	F_F	002_017_F 092_785_F	-0.012715532
002_017_F	092_790_F	541.8230199	2	92	F	F	F_F	002_017_F 092_790_F	0.223315946
002_017_F	092_792_F	541.8230199	2	92	F	F	F_F	002_017_F 092_792_F	0.157895848
002_017_F	092_799_F	541.8230199	2	92	F	F	F_F	002_017_F 092_799_F	0.066851001
002_017_F	093_712_F	501.4897988	2	93	F	F	F_F	002_017_F 093_712_F	-0.08573868
002_017_F	094_806_F	522.1929346	2	94	F	F	F_F	002_017_F 094_806_F	-0.021137381
002_017_F	095_598_F	474.2020271	2	95	F	F	F_F	002_017_F 095_598_F	-0.013586159
002_017_F	095_602_F	474.2020271	2	95	F	F	F_F	002_017_F 095_602_F	-0.071502182
002_017_F	095_604_F	474.2020271	2	95	F	F	F_F	002_017_F 095_604_F	-0.029377719
002_017_F	096_816_F	553.2688328	2	96	F	F	F_F	002_017_F 096_816_F	-0.014943249
002_017_F	096_821_F	553.2688328	2	96	F	F	F_F	002_017_F 096_821_F	0.002830252
002_017_F	096_823_F	553.2688328	2	96	F	F	F_F	002_017_F 096_823_F	-0.059259125
002_017_F	096_966_F	553.2688328	2	96	F	F	F_F	002_017_F 096_966_F	-0.067050733
002_017_F	097_445_F	475.6496004	2	97	F	F	F_F	002_017_F 097_445_F	0.055260582
002_017_F	099_491_F	449.8943287	2	99	F	F	F_F	002_017_F 099_491_F	0.088486921
002_017_F	099_493_F	449.8943287	2	99	F	F	F_F	002_017_F 099_493_F	-0.045678003
002_017_F	099_497_F	449.8943287	2	99	F	F	F_F	002_017_F 099_497_F	-0.053301644
002_017_F	099_618_F	449.8943287	2	99	F	F	F_F	002_017_F 099_618_F	-0.037135438
002_017_F	100_810_F	572.9988437	2	100	F	F	F_F	002_017_F 100_810_F	0.073211437
002_017_F	100_811_F	572.9988437	2	100	F	F	F_F	002_017_F 100_811_F	-0.013106121
002_017_F	100_827_F	572.9988437	2	100	F	F	F_F	002_017_F 100_827_F	-0.036716101
002_017_F	100_962_F	572.9988437	2	100	F	F	F_F	002_017_F 100_962_F	-0.096587991
002_017_F	101_335_F	339.3812445	2	101	F	F	F_F	002_017_F 101_335_F	-0.042257893
002_017_F	102_435_F	441.1301177	2	102	F	F	F_F	002_017_F 102_435_F	-0.05550733
002_017_F	103_438_F	450.5041031	2	103	F	F	F_F	002_017_F 103_438_F	0.01519579
002_017_F	104_397_F	414.6141149	2	104	F	F	F_F	002_017_F 104_397_F	-0.067895839
002_017_F	104_401_F	414.6141149	2	104	F	F	F_F	002_017_F 104_401_F	-0.028701561
002_017_F	104_406_F	414.6141149	2	104	F	F	F_F	002_017_F 104_406_F	0.038264206
002_017_F	106_514_F	473.3914474	2	106	F	F	F_F	002_017_F 106_514_F	-0.045561454
002_017_F	106_515_F	473.3914474	2	106	F	F	F_F	002_017_F 106_515_F	-0.022559842
002_017_F	106_521_F	473.3914474	2	106	F	F	F_F	002_017_F 106_521_F	-0.030727633
002_017_F	106_530_F	473.3914474	2	106	F	F	F_F	002_017_F 106_530_F	0.122860129
002_017_F	106_531_F	473.3914474	2	106	F	F	F_F	002_017_F 106_531_F	-0.049618386
002_017_F	107_852_F	595.4288155	2	107	F	F	F_F	002_017_F 107_852_F	-0.037553855
002_017_F	108_837_F	599.4561945	2	108	F	F	F_F	002_017_F 108_837_F	-0.066079645
002_017_F	108_840_F	599.4561945	2	108	F	F	F_F	002_017_F 108_840_F	-0.034681467
002_017_F	108_841_F	599.4561945	2	108	F	F	F_F	002_017_F 108_841_F	0.02771523
002_017_F	109_829_F	608.9505513	2	109	F	F	F_F	002_017_F 109_829_F	0.005116034
002_017_F	109_831_F	608.9505513	2	109	F	F	F_F	002_017_F 109_831_F	0.026712656
002_017_F	110_842_F	628.9540978	2	110	F	F	F_F	002_017_F 110_842_F	-0.021475769
002_017_F	110_843_F	628.9540978	2	110	F	F	F_F	002_017_F 110_843_F	0.053516951
002_017_F	110_847_F	628.9540978	2	110	F	F	F_F	002_017_F 110_847_F	0.079467265
002_017_F	110_849_F	628.9540978	2	110	F	F	F_F	002_017_F 110_849_F	0.063227418
002_017_F	111A_858_F	504.1305601	2	111A	F	F	F_F	002_017_F 111A_858_F	-0.039714202
002_017_F	111A_861_F	504.1305601	2	111A	F	F	F_F	002_017_F 111A_861_F	0.055875153
002_017_F	111A_868_F	504.1305601	2	111A	F	F	F_F	002_017_F 111A_868_F	0.060927915
002_017_F	111A_871_F	504.1305601	2	111A	F	F	F_F	002_017_F 111A_871_F	-0.035412442
002_017_F	111A_877_F	504.1305601	2	111A	F	F	F_F	002_017_F 111A_877_F	0.026189619
002_017_F	111B_879_F	518.7127981	2	111B	F	F	F_F	002_017_F 111B_879_F	-0.016494502
002_017_F	112_881_F	544.3266059	2	112	F	F	F_F	002_017_F 112_881_F	-0.02797575
002_017_F	112_882_F	544.3266059	2	112	F	F	F_F	002_017_F 112_882_F	0.048377229
002_017_F	113_887_F	562.4916972	2	113	F	F	F_F	002_017_F 113_887_F	-0.013153149
002_017_F	113_888_F	562.4916972	2	113	F	F	F_F	002_017_F 113_888_F	0.058421219
002_017_F	113_889_F	562.4916972	2	113	F	F	F_F	002_017_F 113_889_F	-0.048656209
002_017_F	113_891_F	562.4916972	2	113	F	F	F_F	002_017_F 113_891_F	-0.084834284
002_017_F	114_897_F	584.4671542	2	114	F	F	F_F	002_017_F 114_897_F	-0.052486773
002_017_F	115_894_F	626.7212257	2	115	F	F	F_F	002_017_F 115_894_F	0.213788558
002_017_F	115_906_F	626.7212257	2	115	F	F	F_F	002_017_F 115_906_F	0.041947419
002_017_F	116_895_F	591.922176	2	116	F	F	F_F	002_017_F 116_895_F	0.085343728
002_017_F	116_902_F	591.922176	2	116	F	F	F_F	002_017_F 116_902_F	-0.062684445
002_017_F	117A_931_F	630.0387322	2	117A	F	F	F_F	002_017_F 117A_931_F	-0.047180304
002_017_F	117B_924_F	626.9115032	2	117B	F	F	F_F	002_017_F 117B_924_F	-0.002087326
002_017_F	118_911_F	621.0108923	2	118	F	F	F_F	002_017_F 118_911_F	-0.047021568
002_017_F	118_912_F	621.0108923	2	118	F	F	F_F	002_017_F 118_912_F	0.042646299
002_017_F	118_913_F	621.0108923	2	118	F	F	F_F	002_017_F 118_913_F	0.053814317
002_017_F	118_917_F	621.0108923	2	118	F	F	F_F	002_017_F 118_917_F	-0.05933586
002_017_F	118_918_F	621.0108923	2	118	F	F	F_F	002_017_F 118_918_F	0.057397726
002_017_F	118_921_F	621.0108923	2	118	F	F	F_F	002_017_F 118_921_F	-0.008224866
002_017_F	119_908_F	696.0530257	2	119	F	F	F_F	002_017_F 119_908_F	-0.032960213
002_017_F	120_935_F	696.5232505	2	120	F	F	F_F	002_017_F 120_935_F	-0.059327563
002_017_F	121_940_F	733.5314551	2	121	F	F	F_F	002_017_F 121_940_F	0.011827333
002_018_M	003_067_DM	30.74152982	2	3	M	M	M_M	002_018_M 003_067_DM	-0.002118836
002_018_M	005_077_M	90.32985981	2	5	M	M	M_M	002_018_M 005_077_M	0.00811292
002_018_M	005_80_DM	90.32985981	2	5	M	M	M_M	002_018_M 005_80_DM	-0.001865493
002_018_M	006_019_M	135.2420876	2	6	M	M	M_M	002_018_M 006_019_M	0.002161728
002_018_M	007_072_M	170.2166765	2	7	M	M	M_M	002_018_M 007_072_M	0.039844827
002_018_M	008_188_DM	77.44569456	2	8	M	M	M_M	002_018_M 008_188_DM	0.126345033
002_018_M	009_037_M	97.67481077	2	9	M	M	M_M	002_018_M 009_037_M	0.111548191
002_018_M	009_085_M	97.67481077	2	9	M	M	M_M	002_018_M 009_085_M	-0.010036895
002_018_M	011_48_DM	120.1518277	2	11	M	M	M_M	002_018_M 011_48_DM	0.053245739
002_018_M	012_047_M	162.0862773	2	12	M	M	M_M	002_018_M 012_047_M	-0.010288885
002_018_M	013_049_M	149.713574	2	13	M	M	M_M	002_018_M 013_049_M	0.118354744
002_018_M	014_073_M	157.2191262	2	14	M	M	M_M	002_018_M 014_073_M	-0.050380989
002_018_M	016_020_M_and_017_131_M	233.9956127	2	16	M	M	M_M	002_018_M 016_020_M_and_017_131_M	-0.030379234
002_018_M	018_113_M	230.7718833	2	18	M	M	M_M	002_018_M 018_113_M	-0.052864264
002_018_M	018_117_M	230.7718833	2	18	M	M	M_M	002_018_M 018_117_M	-0.042636704
002_018_M	019_042_M	200.2786258	2	19	M	M	M_M	002_018_M 019_042_M	-0.091113503
002_018_M	019_051_M	200.2786258	2	19	M	M	M_M	002_018_M 019_051_M	0.01914899
002_018_M	019_098_M	200.2786258	2	19	M	M	M_M	002_018_M 019_098_M	-0.007639713
002_018_M	020_149_DM	181.5309539	2	20	M	M	M_M	002_018_M 020_149_DM	0.118537886
002_018_M	021_109_DM	160.4244639	2	21	M	M	M_M	002_018_M 021_109_DM	0.007182786
002_018_M	022_135_DM	132.7669374	2	22	M	M	M_M	002_018_M 022_135_DM	-0.028649532
002_018_M	022_136_M	132.7669374	2	22	M	M	M_M	002_018_M 022_136_M	-0.090578726
002_018_M	023_140_M	130.2996815	2	23	M	M	M_M	002_018_M 023_140_M	-0.091236266
002_018_M	024_120_DM	154.4929436	2	24	M	M	M_M	002_018_M 024_120_DM	-0.082336572
002_018_M	025_55_DM	184.9048357	2	25	M	M	M_M	002_018_M 025_55_DM	-0.053595262
002_018_M	026A_124_M	223.1208593	2	026A	M	M	M_M	002_018_M 026A_124_M	0.192400263
002_018_M	026A_125_M	223.1208593	2	026A	M	M	M_M	002_018_M 026A_125_M	0.105790837
002_018_M	026B_127_M	229.1463658	2	026B	M	M	M_M	002_018_M 026B_127_M	0.046902786
002_018_M	027_187_M_and_035_203_M	279.7774695	2	27	M	M	M_M	002_018_M 027_187_M_and_035_203_M	-0.015858444
002_018_M	028_211_M	270.2623403	2	28	M	M	M_M	002_018_M 028_211_M	0.016426268
002_018_M	028_213_DM	270.2623403	2	28	M	M	M_M	002_018_M 028_213_DM	0.033532197
002_018_M	028_213_M	270.2623403	2	28	M	M	M_M	002_018_M 028_213_M	0.017500872
002_018_M	028_407_M	270.2623403	2	28	M	M	M_M	002_018_M 028_407_M	-0.045900064
002_018_M	029A_264_M	305.9283564	2	029A	M	M	M_M	002_018_M 029A_264_M	0.048887902
002_018_M	029A_267_M	305.9283564	2	029A	M	M	M_M	002_018_M 029A_267_M	-0.003340638
002_018_M	029A_271_M	305.9283564	2	029A	M	M	M_M	002_018_M 029A_271_M	0.023545647
002_018_M	029B_268_M	313.8761066	2	029B	M	M	M_M	002_018_M 029B_268_M	0.053708631
002_018_M	029C_274_M	310.1855903	2	029C	M	M	M_M	002_018_M 029C_274_M	-0.006019924
002_018_M	031_185_DM	217.6383695	2	31	M	M	M_M	002_018_M 031_185_DM	-0.05343417
002_018_M	032_021_M	206.1829142	2	32	M	M	M_M	002_018_M 032_021_M	0.101737108
002_018_M	032_022_M	206.1829142	2	32	M	M	M_M	002_018_M 032_022_M	0.032634994
002_018_M	032_024_M	206.1829142	2	32	M	M	M_M	002_018_M 032_024_M	0.25701743
002_018_M	032_027_M	206.1829142	2	32	M	M	M_M	002_018_M 032_027_M	0.092951435
002_018_M	033A_163_M	232.1462281	2	033A	M	M	M_M	002_018_M 033A_163_M	0.050572315
002_018_M	033A_173_M	232.1462281	2	033A	M	M	M_M	002_018_M 033A_173_M	0.138040206
002_018_M	034_184_M	260.646716	2	34	M	M	M_M	002_018_M 034_184_M	0.226228547
002_018_M	035_206_M	302.795445	2	35	M	M	M_M	002_018_M 035_206_M	0.008409725
002_018_M	037_279_M	345.5714299	2	37	M	M	M_M	002_018_M 037_279_M	0.061156666
002_018_M	039_078_M	369.7484564	2	39	M	M	M_M	002_018_M 039_078_M	-0.126719676
002_018_M	039_255_M	369.7484564	2	39	M	M	M_M	002_018_M 039_255_M	-0.052616524
002_018_M	039_256_M	369.7484564	2	39	M	M	M_M	002_018_M 039_256_M	-0.086323498
002_018_M	039_554_M	369.7484564	2	39	M	M	M_M	002_018_M 039_554_M	-0.003556842
002_018_M	040_238_DM_and_052_337_M	392.4052967	2	40	M	M	M_M	002_018_M 040_238_DM_and_052_337_M	0.011659145
002_018_M	041_319_M	298.9980684	2	41	M	M	M_M	002_018_M 041_319_M	0.281437491
002_018_M	041_322_M	298.9980684	2	41	M	M	M_M	002_018_M 041_322_M	0.226237286
002_018_M	041_325_M	298.9980684	2	41	M	M	M_M	002_018_M 041_325_M	0.275067374
002_018_M	042_286_DM	339.1234333	2	42	M	M	M_M	002_018_M 042_286_DM	0.102370059
002_018_M	042_340_M	339.1234333	2	42	M	M	M_M	002_018_M 042_340_M	0.053697149
002_018_M	042_408_M	339.1234333	2	42	M	M	M_M	002_018_M 042_408_M	0.062159849
002_018_M	043_145_DM	375.9608045	2	43	M	M	M_M	002_018_M 043_145_DM	0.129299733
002_018_M	044_391_M	348.8653663	2	44	M	M	M_M	002_018_M 044_391_M	0.034260317
002_018_M	044_447_M	348.8653663	2	44	M	M	M_M	002_018_M 044_447_M	-0.013399296
002_018_M	045_373_M	388.5769821	2	45	M	M	M_M	002_018_M 045_373_M	-0.018163088
002_018_M	045_380_M	388.5769821	2	45	M	M	M_M	002_018_M 045_380_M	0.015574857
002_018_M	045_586_M	388.5769821	2	45	M	M	M_M	002_018_M 045_586_M	0.070994114
002_018_M	046_563_M	402.5148084	2	46	M	M	M_M	002_018_M 046_563_M	-0.064954224
002_018_M	046_578_M	402.5148084	2	46	M	M	M_M	002_018_M 046_578_M	-0.080567244
002_018_M	047_448_M	447.0218203	2	47	M	M	M_M	002_018_M 047_448_M	-0.042498644
002_018_M	047_449_M	447.0218203	2	47	M	M	M_M	002_018_M 047_449_M	-0.053379817
002_018_M	049_518_M	449.4226817	2	49	M	M	M_M	002_018_M 049_518_M	-0.015712307
002_018_M	050_141_DM	377.2881637	2	50	M	M	M_M	002_018_M 050_141_DM	0.012625272
002_018_M	051_155_M	397.3907101	2	51	M	M	M_M	002_018_M 051_155_M	-0.089927404
002_018_M	052_195_M	426.3988299	2	52	M	M	M_M	002_018_M 052_195_M	0.03128919
002_018_M	052_197_M	426.3988299	2	52	M	M	M_M	002_018_M 052_197_M	0.143484098
002_018_M	053_151_M	446.5343043	2	53	M	M	M_M	002_018_M 053_151_M	0.092788205
002_018_M	054_242_DM	405.0594634	2	54	M	M	M_M	002_018_M 054_242_DM	0.012337595
002_018_M	054_247_M	405.0594634	2	54	M	M	M_M	002_018_M 054_247_M	0.262687375
002_018_M	055_219_M	377.4363085	2	55	M	M	M_M	002_018_M 055_219_M	0.051449378
002_018_M	056_318_M	341.7110242	2	56	M	M	M_M	002_018_M 056_318_M	-0.041850335
002_018_M	057_488_M	371.1758913	2	57	M	M	M_M	002_018_M 057_488_M	0.026143394
002_018_M	059_260_M	386.3837113	2	59	M	M	M_M	002_018_M 059_260_M	0.020221111
002_018_M	059_262_M	386.3837113	2	59	M	M	M_M	002_018_M 059_262_M	-0.081510468
002_018_M	060_363_M	406.7721912	2	60	M	M	M_M	002_018_M 060_363_M	-0.028341677
002_018_M	061_350_M	423.6082827	2	61	M	M	M_M	002_018_M 061_350_M	0.00882952
002_018_M	061_361_M	423.6082827	2	61	M	M	M_M	002_018_M 061_361_M	-0.043450214
002_018_M	061_410_M	423.6082827	2	61	M	M	M_M	002_018_M 061_410_M	-0.0148634
002_018_M	062_450_M_and_062_588_M	416.0911872	2	62	M	M	M_M	002_018_M 062_450_M_and_062_588_M	-0.01717029
002_018_M	064_502_M	428.6898976	2	64	M	M	M_M	002_018_M 064_502_M	0.016068352
002_018_M	064_503_M	428.6898976	2	64	M	M	M_M	002_018_M 064_503_M	-0.107595306
002_018_M	064_506_M	428.6898976	2	64	M	M	M_M	002_018_M 064_506_M	-0.014991347
002_018_M	065_548_M	405.8722046	2	65	M	M	M_M	002_018_M 065_548_M	-0.021864778
002_018_M	065_551_M	405.8722046	2	65	M	M	M_M	002_018_M 065_551_M	-0.033701416
002_018_M	066_565_M	444.8991914	2	66	M	M	M_M	002_018_M 066_565_M	-0.070013622
002_018_M	067_304_M	468.8101838	2	67	M	M	M_M	002_018_M 067_304_M	0.043588778
002_018_M	067_309_M	468.8101838	2	67	M	M	M_M	002_018_M 067_309_M	-0.079733616
002_018_M	068_232_M	504.3263341	2	68	M	M	M_M	002_018_M 068_232_M	-0.011847845
002_018_M	068_233_M	504.3263341	2	68	M	M	M_M	002_018_M 068_233_M	-0.016565592
002_018_M	068_234_DM	504.3263341	2	68	M	M	M_M	002_018_M 068_234_DM	-0.034894179
002_018_M	069_369_M	526.3543375	2	69	M	M	M_M	002_018_M 069_369_M	-0.028437276
002_018_M	070_430_DM	452.7469992	2	70	M	M	M_M	002_018_M 070_430_DM	0.040998751
002_018_M	071_367_DM	464.3726313	2	71	M	M	M_M	002_018_M 071_367_DM	-0.015454137
002_018_M	072_214_DM	494.2783497	2	72	M	M	M_M	002_018_M 072_214_DM	0.106836788
002_018_M	073_607_DM	520.020388	2	73	M	M	M_M	002_018_M 073_607_DM	0.062667792
002_018_M	074_637_M	503.3775457	2	74	M	M	M_M	002_018_M 074_637_M	-0.006493634
002_018_M	074_638_M	503.3775457	2	74	M	M	M_M	002_018_M 074_638_M	-0.084744981
002_018_M	075_701_M	468.6885533	2	75	M	M	M_M	002_018_M 075_701_M	-0.077149187
002_018_M	075_870_M	468.6885533	2	75	M	M	M_M	002_018_M 075_870_M	-0.065142843
002_018_M	076_576_DM	461.8312404	2	76	M	M	M_M	002_018_M 076_576_DM	-0.005002007
002_018_M	077_652_M	489.1042056	2	77	M	M	M_M	002_018_M 077_652_M	-0.025332843
002_018_M	077_656_M	489.1042056	2	77	M	M	M_M	002_018_M 077_656_M	-0.031921289
002_018_M	077_658_M	489.1042056	2	77	M	M	M_M	002_018_M 077_658_M	-0.079482916
002_018_M	078_667_DM	517.4706693	2	78	M	M	M_M	002_018_M 078_667_DM	-0.058073105
002_018_M	079_670_M_and_122_942_M	564.7353491	2	79	M	M	M_M	002_018_M 079_670_M_and_122_942_M	0.076475283
002_018_M	080_582_M	594.0083573	2	80	M	M	M_M	002_018_M 080_582_M	0.105700925
002_018_M	081_666_M	536.6953988	2	81	M	M	M_M	002_018_M 081_666_M	-0.060203212
002_018_M	082_696_M	506.8329135	2	82	M	M	M_M	002_018_M 082_696_M	0.206511947
002_018_M	083_671_DM	566.7816278	2	83	M	M	M_M	002_018_M 083_671_DM	-0.046077533
002_018_M	084_592_M	612.142694	2	84	M	M	M_M	002_018_M 084_592_M	-0.079123825
002_018_M	084_593_M	612.142694	2	84	M	M	M_M	002_018_M 084_593_M	-0.039441808
002_018_M	084_595_M	612.142694	2	84	M	M	M_M	002_018_M 084_595_M	-0.091480387
002_018_M	084_632_M	612.142694	2	84	M	M	M_M	002_018_M 084_632_M	-0.009707611
002_018_M	084_633_M_and_085_963_M	612.142694	2	84	M	M	M_M	002_018_M 084_633_M_and_085_963_M	-0.018012847
002_018_M	085B_623_M	571.9095348	2	085B	M	M	M_M	002_018_M 085B_623_M	2.12E-05
002_018_M	086_606_M	605.8452918	2	86	M	M	M_M	002_018_M 086_606_M	-0.025827396
002_018_M	087_081_M	275.4745879	2	87	M	M	M_M	002_018_M 087_081_M	-0.006095058
002_018_M	088_293_DM	545.2522106	2	88	M	M	M_M	002_018_M 088_293_DM	-0.045929726
002_018_M	089_684_M	571.3649933	2	89	M	M	M_M	002_018_M 089_684_M	0.099457133
002_018_M	089_687_M	571.3649933	2	89	M	M	M_M	002_018_M 089_687_M	0.151611421
002_018_M	090_713_DM	474.7047909	2	90	M	M	M_M	002_018_M 090_713_DM	-0.107512728
002_018_M	091_767_M	494.1656105	2	91	M	M	M_M	002_018_M 091_767_M	-0.079369793
002_018_M	091_768_M	494.1656105	2	91	M	M	M_M	002_018_M 091_768_M	-0.013130272
002_018_M	091_776_M	494.1656105	2	91	M	M	M_M	002_018_M 091_776_M	-0.038213622
002_018_M	092_786_M	541.8230199	2	92	M	M	M_M	002_018_M 092_786_M	-0.069522873
002_018_M	092_793_M	541.8230199	2	92	M	M	M_M	002_018_M 092_793_M	0.033880578
002_018_M	093_625_M	501.4897988	2	93	M	M	M_M	002_018_M 093_625_M	-0.004780378
002_018_M	093_631_M	501.4897988	2	93	M	M	M_M	002_018_M 093_631_M	-0.103425508
002_018_M	094_808_DM_and_096_967_M	522.1929346	2	94	M	M	M_M	002_018_M 094_808_DM_and_096_967_M	-0.045268432
002_018_M	095_600_M	474.2020271	2	95	M	M	M_M	002_018_M 095_600_M	-0.053827793
002_018_M	095_711_M	474.2020271	2	95	M	M	M_M	002_018_M 095_711_M	-0.019718663
002_018_M	097_444_M	475.6496004	2	97	M	M	M_M	002_018_M 097_444_M	-2.59E-05
002_018_M	097_446_M	475.6496004	2	97	M	M	M_M	002_018_M 097_446_M	-0.005866509
002_018_M	099_494_M	449.8943287	2	99	M	M	M_M	002_018_M 099_494_M	0.04953137
002_018_M	099_499_M	449.8943287	2	99	M	M	M_M	002_018_M 099_499_M	-0.122377057
002_018_M	100_809_M	572.9988437	2	100	M	M	M_M	002_018_M 100_809_M	-0.020544713
002_018_M	100_812_M_and_096_968_M	572.9988437	2	100	M	M	M_M	002_018_M 100_812_M_and_096_968_M	0.088179416
002_018_M	101_334_M_and_044_390_M	339.3812445	2	101	M	M	M_M	002_018_M 101_334_M_and_044_390_M	-0.050199054
002_018_M	101_336_M	339.3812445	2	101	M	M	M_M	002_018_M 101_336_M	-0.043296749
002_018_M	102_440_DM	441.1301177	2	102	M	M	M_M	002_018_M 102_440_DM	-0.029301753
002_018_M	103_436_M	450.5041031	2	103	M	M	M_M	002_018_M 103_436_M	-0.088766778
002_018_M	104_402_M	414.6141149	2	104	M	M	M_M	002_018_M 104_402_M	-0.033087517
002_018_M	105_483_M	320.8725674	2	105	M	M	M_M	002_018_M 105_483_M	-0.082759448
002_018_M	106_529_M	473.3914474	2	106	M	M	M_M	002_018_M 106_529_M	0.26637091
002_018_M	107_850_M	595.4288155	2	107	M	M	M_M	002_018_M 107_850_M	-0.048073198
002_018_M	108_838_M	599.4561945	2	108	M	M	M_M	002_018_M 108_838_M	-0.002381011
002_018_M	108_845_M	599.4561945	2	108	M	M	M_M	002_018_M 108_845_M	0.02258201
002_018_M	108_854_M	599.4561945	2	108	M	M	M_M	002_018_M 108_854_M	-0.02418383
002_018_M	109_835_DM	608.9505513	2	109	M	M	M_M	002_018_M 109_835_DM	-0.005526451
002_018_M	110_846_M	628.9540978	2	110	M	M	M_M	002_018_M 110_846_M	0.163047824
002_018_M	110_848_M	628.9540978	2	110	M	M	M_M	002_018_M 110_848_M	-0.050789525
002_018_M	111A_859_M	504.1305601	2	111A	M	M	M_M	002_018_M 111A_859_M	-0.053778711
002_018_M	111A_878_M	504.1305601	2	111A	M	M	M_M	002_018_M 111A_878_M	-0.05718318
002_018_M	111B_884_M	518.7127981	2	111B	M	M	M_M	002_018_M 111B_884_M	-0.070439654
002_018_M	112_883_DM	544.3266059	2	112	M	M	M_M	002_018_M 112_883_DM	-0.039200738
002_018_M	113_893_M	562.4916972	2	113	M	M	M_M	002_018_M 113_893_M	0.028466171
002_018_M	114_899_M	584.4671542	2	114	M	M	M_M	002_018_M 114_899_M	-0.041318665
002_018_M	115_905_DM	626.7212257	2	115	M	M	M_M	002_018_M 115_905_DM	-0.067499426
002_018_M	116_900_uM	591.922176	2	116	M	M	M_M	002_018_M 116_900_uM	-0.054372449
002_018_M	116_903_M	591.922176	2	116	M	M	M_M	002_018_M 116_903_M	0.017224284
002_018_M	116_907_M	591.922176	2	116	M	M	M_M	002_018_M 116_907_M	0.024612249
002_018_M	117A_923_M	630.0387322	2	117A	M	M	M_M	002_018_M 117A_923_M	-0.029342967
002_018_M	117B_927_M	626.9115032	2	117B	M	M	M_M	002_018_M 117B_927_M	0.021996035
002_018_M	117B_933_M	626.9115032	2	117B	M	M	M_M	002_018_M 117B_933_M	-0.059152521
002_018_M	118_914_M	621.0108923	2	118	M	M	M_M	002_018_M 118_914_M	0.065037571
002_018_M	118_915_M	621.0108923	2	118	M	M	M_M	002_018_M 118_915_M	-0.070610695
002_018_M	118_916_M	621.0108923	2	118	M	M	M_M	002_018_M 118_916_M	-0.03565248
002_018_M	118_920_M	621.0108923	2	118	M	M	M_M	002_018_M 118_920_M	0.012113592
002_018_M	119_909_DM	696.0530257	2	119	M	M	M_M	002_018_M 119_909_DM	0.069446685
002_018_M	120_934_M	696.5232505	2	120	M	M	M_M	002_018_M 120_934_M	-0.06214141
002_018_M	120_936_DM	696.5232505	2	120	M	M	M_M	002_018_M 120_936_DM	0.016420523
002_018_M	121_938_M	733.5314551	2	121	M	M	M_M	002_018_M 121_938_M	-0.017142546
002_018_M	122_943_M	590.4686144	2	122	M	M	M_M	002_018_M 122_943_M	-0.008758087
002_018_M	123_941_M	109.1099069	2	123	M	M	M_M	002_018_M 123_941_M	-0.126719676
002_018_M	SM1153_M	356.9940044	2	SM1153	M	M	M_M	002_018_M SM1153_M	-0.01680087
002_018_M	SM2198_M	244.4728996	2	SM2198	M	M	M_M	002_018_M SM2198_M	0.283937037
002_018_M	SM4327_M	484.0598324	2	SM4327	M	M	M_M	002_018_M SM4327_M	-0.040491585
002_018_M	SM5669_M	563.439696	2	SM5669	M	M	M_M	002_018_M SM5669_M	-0.080247842
002_086_M	003_067_DM	30.74152982	2	3	M	M	M_M	002_086_M 003_067_DM	0.005276999
002_086_M	005_077_M	90.32985981	2	5	M	M	M_M	002_086_M 005_077_M	0.029273891
002_086_M	005_80_DM	90.32985981	2	5	M	M	M_M	002_086_M 005_80_DM	-0.001382123
002_086_M	006_019_M	135.2420876	2	6	M	M	M_M	002_086_M 006_019_M	-0.015828075
002_086_M	007_072_M	170.2166765	2	7	M	M	M_M	002_086_M 007_072_M	-0.009815551
002_086_M	008_188_DM	77.44569456	2	8	M	M	M_M	002_086_M 008_188_DM	0.044166206
002_086_M	009_037_M	97.67481077	2	9	M	M	M_M	002_086_M 009_037_M	0.009787474
002_086_M	009_085_M	97.67481077	2	9	M	M	M_M	002_086_M 009_085_M	0.014958008
002_086_M	011_48_DM	120.1518277	2	11	M	M	M_M	002_086_M 011_48_DM	-0.006804441
002_086_M	012_047_M	162.0862773	2	12	M	M	M_M	002_086_M 012_047_M	0.01869451
002_086_M	013_049_M	149.713574	2	13	M	M	M_M	002_086_M 013_049_M	-0.064815202
002_086_M	014_073_M	157.2191262	2	14	M	M	M_M	002_086_M 014_073_M	0.257166817
002_086_M	016_020_M_and_017_131_M	233.9956127	2	16	M	M	M_M	002_086_M 016_020_M_and_017_131_M	-0.05063005
002_086_M	018_113_M	230.7718833	2	18	M	M	M_M	002_086_M 018_113_M	-0.057693717
002_086_M	018_117_M	230.7718833	2	18	M	M	M_M	002_086_M 018_117_M	0.008039205
002_086_M	019_042_M	200.2786258	2	19	M	M	M_M	002_086_M 019_042_M	-0.131437017
002_086_M	019_051_M	200.2786258	2	19	M	M	M_M	002_086_M 019_051_M	-0.062519336
002_086_M	019_098_M	200.2786258	2	19	M	M	M_M	002_086_M 019_098_M	-0.07051142
002_086_M	020_149_DM	181.5309539	2	20	M	M	M_M	002_086_M 020_149_DM	0.20917585
002_086_M	021_109_DM	160.4244639	2	21	M	M	M_M	002_086_M 021_109_DM	-0.032917513
002_086_M	022_135_DM	132.7669374	2	22	M	M	M_M	002_086_M 022_135_DM	0.017263384
002_086_M	022_136_M	132.7669374	2	22	M	M	M_M	002_086_M 022_136_M	-0.044632523
002_086_M	023_140_M	130.2996815	2	23	M	M	M_M	002_086_M 023_140_M	-0.084294177
002_086_M	024_120_DM	154.4929436	2	24	M	M	M_M	002_086_M 024_120_DM	-0.028038677
002_086_M	025_55_DM	184.9048357	2	25	M	M	M_M	002_086_M 025_55_DM	-0.012747941
002_086_M	026A_124_M	223.1208593	2	026A	M	M	M_M	002_086_M 026A_124_M	0.059965894
002_086_M	026A_125_M	223.1208593	2	026A	M	M	M_M	002_086_M 026A_125_M	0.063573045
002_086_M	026B_127_M	229.1463658	2	026B	M	M	M_M	002_086_M 026B_127_M	0.041591921
002_086_M	027_187_M_and_035_203_M	279.7774695	2	27	M	M	M_M	002_086_M 027_187_M_and_035_203_M	0.063584441
002_086_M	028_211_M	270.2623403	2	28	M	M	M_M	002_086_M 028_211_M	-0.00920001
002_086_M	028_213_DM	270.2623403	2	28	M	M	M_M	002_086_M 028_213_DM	0.069027847
002_086_M	028_213_M	270.2623403	2	28	M	M	M_M	002_086_M 028_213_M	0.013290173
002_086_M	028_407_M	270.2623403	2	28	M	M	M_M	002_086_M 028_407_M	-0.029080939
002_086_M	029A_264_M	305.9283564	2	029A	M	M	M_M	002_086_M 029A_264_M	0.024249132
002_086_M	029A_267_M	305.9283564	2	029A	M	M	M_M	002_086_M 029A_267_M	0.027377869
002_086_M	029A_271_M	305.9283564	2	029A	M	M	M_M	002_086_M 029A_271_M	0.028893157
002_086_M	029B_268_M	313.8761066	2	029B	M	M	M_M	002_086_M 029B_268_M	-0.00748063
002_086_M	029C_274_M	310.1855903	2	029C	M	M	M_M	002_086_M 029C_274_M	0.012268394
002_086_M	031_185_DM	217.6383695	2	31	M	M	M_M	002_086_M 031_185_DM	-0.021662507
002_086_M	032_021_M	206.1829142	2	32	M	M	M_M	002_086_M 032_021_M	0.038415467
002_086_M	032_022_M	206.1829142	2	32	M	M	M_M	002_086_M 032_022_M	-0.000431656
002_086_M	032_024_M	206.1829142	2	32	M	M	M_M	002_086_M 032_024_M	0.074935727
002_086_M	032_027_M	206.1829142	2	32	M	M	M_M	002_086_M 032_027_M	0.081374883
002_086_M	033A_163_M	232.1462281	2	033A	M	M	M_M	002_086_M 033A_163_M	0.080499394
002_086_M	033A_173_M	232.1462281	2	033A	M	M	M_M	002_086_M 033A_173_M	0.066149215
002_086_M	034_184_M	260.646716	2	34	M	M	M_M	002_086_M 034_184_M	0.052869026
002_086_M	035_206_M	302.795445	2	35	M	M	M_M	002_086_M 035_206_M	0.010849623
002_086_M	037_279_M	345.5714299	2	37	M	M	M_M	002_086_M 037_279_M	0.06741865
002_086_M	039_078_M	369.7484564	2	39	M	M	M_M	002_086_M 039_078_M	-0.038293422
002_086_M	039_255_M	369.7484564	2	39	M	M	M_M	002_086_M 039_255_M	0.002339732
002_086_M	039_256_M	369.7484564	2	39	M	M	M_M	002_086_M 039_256_M	0.011393533
002_086_M	039_554_M	369.7484564	2	39	M	M	M_M	002_086_M 039_554_M	0.040513837
002_086_M	040_238_DM_and_052_337_M	392.4052967	2	40	M	M	M_M	002_086_M 040_238_DM_and_052_337_M	0.056159224
002_086_M	041_319_M	298.9980684	2	41	M	M	M_M	002_086_M 041_319_M	0.062227732
002_086_M	041_322_M	298.9980684	2	41	M	M	M_M	002_086_M 041_322_M	-0.009011829
002_086_M	041_325_M	298.9980684	2	41	M	M	M_M	002_086_M 041_325_M	0.042633101
002_086_M	042_286_DM	339.1234333	2	42	M	M	M_M	002_086_M 042_286_DM	0.009657947
002_086_M	042_340_M	339.1234333	2	42	M	M	M_M	002_086_M 042_340_M	-0.013158148
002_086_M	042_408_M	339.1234333	2	42	M	M	M_M	002_086_M 042_408_M	-0.00245493
002_086_M	043_145_DM	375.9608045	2	43	M	M	M_M	002_086_M 043_145_DM	0.051588656
002_086_M	044_391_M	348.8653663	2	44	M	M	M_M	002_086_M 044_391_M	0.000203526
002_086_M	044_447_M	348.8653663	2	44	M	M	M_M	002_086_M 044_447_M	-0.01845637
002_086_M	045_373_M	388.5769821	2	45	M	M	M_M	002_086_M 045_373_M	-0.056271356
002_086_M	045_380_M	388.5769821	2	45	M	M	M_M	002_086_M 045_380_M	0.029939505
002_086_M	045_586_M	388.5769821	2	45	M	M	M_M	002_086_M 045_586_M	-0.039792206
002_086_M	046_563_M	402.5148084	2	46	M	M	M_M	002_086_M 046_563_M	-0.043807595
002_086_M	046_578_M	402.5148084	2	46	M	M	M_M	002_086_M 046_578_M	-0.044095285
002_086_M	047_448_M	447.0218203	2	47	M	M	M_M	002_086_M 047_448_M	0.005520679
002_086_M	047_449_M	447.0218203	2	47	M	M	M_M	002_086_M 047_449_M	-0.016961391
002_086_M	049_518_M	449.4226817	2	49	M	M	M_M	002_086_M 049_518_M	-0.040773743
002_086_M	050_141_DM	377.2881637	2	50	M	M	M_M	002_086_M 050_141_DM	0.151768057
002_086_M	051_155_M	397.3907101	2	51	M	M	M_M	002_086_M 051_155_M	-0.088046266
002_086_M	052_195_M	426.3988299	2	52	M	M	M_M	002_086_M 052_195_M	-0.001837269
002_086_M	052_197_M	426.3988299	2	52	M	M	M_M	002_086_M 052_197_M	0.007827282
002_086_M	053_151_M	446.5343043	2	53	M	M	M_M	002_086_M 053_151_M	0.00024241
002_086_M	054_242_DM	405.0594634	2	54	M	M	M_M	002_086_M 054_242_DM	-0.048500804
002_086_M	054_247_M	405.0594634	2	54	M	M	M_M	002_086_M 054_247_M	0.002157928
002_086_M	055_219_M	377.4363085	2	55	M	M	M_M	002_086_M 055_219_M	0.109211107
002_086_M	056_318_M	341.7110242	2	56	M	M	M_M	002_086_M 056_318_M	-0.050988945
002_086_M	057_488_M	371.1758913	2	57	M	M	M_M	002_086_M 057_488_M	0.008299231
002_086_M	059_260_M	386.3837113	2	59	M	M	M_M	002_086_M 059_260_M	-0.01940987
002_086_M	059_262_M	386.3837113	2	59	M	M	M_M	002_086_M 059_262_M	-0.033996468
002_086_M	060_363_M	406.7721912	2	60	M	M	M_M	002_086_M 060_363_M	0.032168899
002_086_M	061_350_M	423.6082827	2	61	M	M	M_M	002_086_M 061_350_M	-0.022769201
002_086_M	061_361_M	423.6082827	2	61	M	M	M_M	002_086_M 061_361_M	-0.032130463
002_086_M	061_410_M	423.6082827	2	61	M	M	M_M	002_086_M 061_410_M	-0.063548963
002_086_M	062_450_M_and_062_588_M	416.0911872	2	62	M	M	M_M	002_086_M 062_450_M_and_062_588_M	-0.060881585
002_086_M	064_502_M	428.6898976	2	64	M	M	M_M	002_086_M 064_502_M	-0.061824859
002_086_M	064_503_M	428.6898976	2	64	M	M	M_M	002_086_M 064_503_M	-0.022277304
002_086_M	064_506_M	428.6898976	2	64	M	M	M_M	002_086_M 064_506_M	-0.034625649
002_086_M	065_548_M	405.8722046	2	65	M	M	M_M	002_086_M 065_548_M	0.082937447
002_086_M	065_551_M	405.8722046	2	65	M	M	M_M	002_086_M 065_551_M	0.060351068
002_086_M	066_565_M	444.8991914	2	66	M	M	M_M	002_086_M 066_565_M	-0.039545098
002_086_M	067_304_M	468.8101838	2	67	M	M	M_M	002_086_M 067_304_M	-0.018103719
002_086_M	067_309_M	468.8101838	2	67	M	M	M_M	002_086_M 067_309_M	-0.049192905
002_086_M	068_232_M	504.3263341	2	68	M	M	M_M	002_086_M 068_232_M	-0.037574349
002_086_M	068_233_M	504.3263341	2	68	M	M	M_M	002_086_M 068_233_M	-0.040264384
002_086_M	068_234_DM	504.3263341	2	68	M	M	M_M	002_086_M 068_234_DM	-0.019093998
002_086_M	069_369_M	526.3543375	2	69	M	M	M_M	002_086_M 069_369_M	-0.015951396
002_086_M	070_430_DM	452.7469992	2	70	M	M	M_M	002_086_M 070_430_DM	-0.03404383
002_086_M	071_367_DM	464.3726313	2	71	M	M	M_M	002_086_M 071_367_DM	-0.061565973
002_086_M	072_214_DM	494.2783497	2	72	M	M	M_M	002_086_M 072_214_DM	-0.003658552
002_086_M	073_607_DM	520.020388	2	73	M	M	M_M	002_086_M 073_607_DM	0.232145836
002_086_M	074_637_M	503.3775457	2	74	M	M	M_M	002_086_M 074_637_M	-0.002304115
002_086_M	074_638_M	503.3775457	2	74	M	M	M_M	002_086_M 074_638_M	0.145735203
002_086_M	075_701_M	468.6885533	2	75	M	M	M_M	002_086_M 075_701_M	-0.043189769
002_086_M	075_870_M	468.6885533	2	75	M	M	M_M	002_086_M 075_870_M	-0.028040806
002_086_M	076_576_DM	461.8312404	2	76	M	M	M_M	002_086_M 076_576_DM	0.071419609
002_086_M	077_652_M	489.1042056	2	77	M	M	M_M	002_086_M 077_652_M	0.078844904
002_086_M	077_656_M	489.1042056	2	77	M	M	M_M	002_086_M 077_656_M	-0.024764089
002_086_M	077_658_M	489.1042056	2	77	M	M	M_M	002_086_M 077_658_M	-0.051254562
002_086_M	078_667_DM	517.4706693	2	78	M	M	M_M	002_086_M 078_667_DM	0.004539363
002_086_M	079_670_M_and_122_942_M	564.7353491	2	79	M	M	M_M	002_086_M 079_670_M_and_122_942_M	-0.030129958
002_086_M	080_582_M	594.0083573	2	80	M	M	M_M	002_086_M 080_582_M	-0.035771495
002_086_M	081_666_M	536.6953988	2	81	M	M	M_M	002_086_M 081_666_M	-0.014234768
002_086_M	082_696_M	506.8329135	2	82	M	M	M_M	002_086_M 082_696_M	-0.009661861
002_086_M	083_671_DM	566.7816278	2	83	M	M	M_M	002_086_M 083_671_DM	-0.038945536
002_086_M	084_592_M	612.142694	2	84	M	M	M_M	002_086_M 084_592_M	0.111695701
002_086_M	084_593_M	612.142694	2	84	M	M	M_M	002_086_M 084_593_M	-0.02863079
002_086_M	084_595_M	612.142694	2	84	M	M	M_M	002_086_M 084_595_M	-0.077457461
002_086_M	084_632_M	612.142694	2	84	M	M	M_M	002_086_M 084_632_M	0.012594628
002_086_M	084_633_M_and_085_963_M	612.142694	2	84	M	M	M_M	002_086_M 084_633_M_and_085_963_M	-0.062145453
002_086_M	085B_623_M	571.9095348	2	085B	M	M	M_M	002_086_M 085B_623_M	-0.050913609
002_086_M	086_606_M	605.8452918	2	86	M	M	M_M	002_086_M 086_606_M	-0.040546988
002_086_M	087_081_M	275.4745879	2	87	M	M	M_M	002_086_M 087_081_M	-0.023463567
002_086_M	088_293_DM	545.2522106	2	88	M	M	M_M	002_086_M 088_293_DM	0.031667087
002_086_M	089_684_M	571.3649933	2	89	M	M	M_M	002_086_M 089_684_M	-0.014380075
002_086_M	089_687_M	571.3649933	2	89	M	M	M_M	002_086_M 089_687_M	-0.030044224
002_086_M	090_713_DM	474.7047909	2	90	M	M	M_M	002_086_M 090_713_DM	-0.075571717
002_086_M	091_767_M	494.1656105	2	91	M	M	M_M	002_086_M 091_767_M	-0.036141226
002_086_M	091_768_M	494.1656105	2	91	M	M	M_M	002_086_M 091_768_M	-0.00063949
002_086_M	091_776_M	494.1656105	2	91	M	M	M_M	002_086_M 091_776_M	-0.001666989
002_086_M	092_786_M	541.8230199	2	92	M	M	M_M	002_086_M 092_786_M	-0.023065228
002_086_M	092_793_M	541.8230199	2	92	M	M	M_M	002_086_M 092_793_M	-0.018293028
002_086_M	093_625_M	501.4897988	2	93	M	M	M_M	002_086_M 093_625_M	-0.083560302
002_086_M	093_631_M	501.4897988	2	93	M	M	M_M	002_086_M 093_631_M	-0.055501987
002_086_M	094_808_DM_and_096_967_M	522.1929346	2	94	M	M	M_M	002_086_M 094_808_DM_and_096_967_M	-0.033910324
002_086_M	095_600_M	474.2020271	2	95	M	M	M_M	002_086_M 095_600_M	0.002347757
002_086_M	095_711_M	474.2020271	2	95	M	M	M_M	002_086_M 095_711_M	-0.057391118
002_086_M	097_444_M	475.6496004	2	97	M	M	M_M	002_086_M 097_444_M	0.131708279
002_086_M	097_446_M	475.6496004	2	97	M	M	M_M	002_086_M 097_446_M	0.114918834
002_086_M	099_494_M	449.8943287	2	99	M	M	M_M	002_086_M 099_494_M	0.025082742
002_086_M	099_499_M	449.8943287	2	99	M	M	M_M	002_086_M 099_499_M	-0.055173809
002_086_M	100_809_M	572.9988437	2	100	M	M	M_M	002_086_M 100_809_M	-0.019638841
002_086_M	100_812_M_and_096_968_M	572.9988437	2	100	M	M	M_M	002_086_M 100_812_M_and_096_968_M	0.014809582
002_086_M	101_334_M_and_044_390_M	339.3812445	2	101	M	M	M_M	002_086_M 101_334_M_and_044_390_M	-0.011158497
002_086_M	101_336_M	339.3812445	2	101	M	M	M_M	002_086_M 101_336_M	-0.073860168
002_086_M	102_440_DM	441.1301177	2	102	M	M	M_M	002_086_M 102_440_DM	-0.054522674
002_086_M	103_436_M	450.5041031	2	103	M	M	M_M	002_086_M 103_436_M	0.172425198
002_086_M	104_402_M	414.6141149	2	104	M	M	M_M	002_086_M 104_402_M	-0.005258997
002_086_M	105_483_M	320.8725674	2	105	M	M	M_M	002_086_M 105_483_M	-0.020207354
002_086_M	106_529_M	473.3914474	2	106	M	M	M_M	002_086_M 106_529_M	0.045041925
002_086_M	107_850_M	595.4288155	2	107	M	M	M_M	002_086_M 107_850_M	-0.036258299
002_086_M	108_838_M	599.4561945	2	108	M	M	M_M	002_086_M 108_838_M	-0.09396903
002_086_M	108_845_M	599.4561945	2	108	M	M	M_M	002_086_M 108_845_M	0.134934622
002_086_M	108_854_M	599.4561945	2	108	M	M	M_M	002_086_M 108_854_M	-0.005729109
002_086_M	109_835_DM	608.9505513	2	109	M	M	M_M	002_086_M 109_835_DM	0.08187453
002_086_M	110_846_M	628.9540978	2	110	M	M	M_M	002_086_M 110_846_M	0.203330953
002_086_M	110_848_M	628.9540978	2	110	M	M	M_M	002_086_M 110_848_M	-0.033215543
002_086_M	111A_859_M	504.1305601	2	111A	M	M	M_M	002_086_M 111A_859_M	-0.043200553
002_086_M	111A_878_M	504.1305601	2	111A	M	M	M_M	002_086_M 111A_878_M	-0.033490803
002_086_M	111B_884_M	518.7127981	2	111B	M	M	M_M	002_086_M 111B_884_M	-0.043368265
002_086_M	112_883_DM	544.3266059	2	112	M	M	M_M	002_086_M 112_883_DM	0.089725098
002_086_M	113_893_M	562.4916972	2	113	M	M	M_M	002_086_M 113_893_M	-0.002210173
002_086_M	114_899_M	584.4671542	2	114	M	M	M_M	002_086_M 114_899_M	-0.012298771
002_086_M	115_905_DM	626.7212257	2	115	M	M	M_M	002_086_M 115_905_DM	-0.021736596
002_086_M	116_900_uM	591.922176	2	116	M	M	M_M	002_086_M 116_900_uM	-0.001492225
002_086_M	116_903_M	591.922176	2	116	M	M	M_M	002_086_M 116_903_M	-0.004729924
002_086_M	116_907_M	591.922176	2	116	M	M	M_M	002_086_M 116_907_M	-0.001586225
002_086_M	117A_923_M	630.0387322	2	117A	M	M	M_M	002_086_M 117A_923_M	0.099910095
002_086_M	117B_927_M	626.9115032	2	117B	M	M	M_M	002_086_M 117B_927_M	0.15964229
002_086_M	117B_933_M	626.9115032	2	117B	M	M	M_M	002_086_M 117B_933_M	0.142048839
002_086_M	118_914_M	621.0108923	2	118	M	M	M_M	002_086_M 118_914_M	-0.009376971
002_086_M	118_915_M	621.0108923	2	118	M	M	M_M	002_086_M 118_915_M	-0.083853253
002_086_M	118_916_M	621.0108923	2	118	M	M	M_M	002_086_M 118_916_M	-0.023304531
002_086_M	118_920_M	621.0108923	2	118	M	M	M_M	002_086_M 118_920_M	-0.007321048
002_086_M	119_909_DM	696.0530257	2	119	M	M	M_M	002_086_M 119_909_DM	-0.005932054
002_086_M	120_934_M	696.5232505	2	120	M	M	M_M	002_086_M 120_934_M	-0.014518616
002_086_M	120_936_DM	696.5232505	2	120	M	M	M_M	002_086_M 120_936_DM	0.024291384
002_086_M	121_938_M	733.5314551	2	121	M	M	M_M	002_086_M 121_938_M	0.015897608
002_086_M	122_943_M	590.4686144	2	122	M	M	M_M	002_086_M 122_943_M	0.042586785
002_086_M	123_941_M	109.1099069	2	123	M	M	M_M	002_086_M 123_941_M	-0.038293422
002_086_M	SM1153_M	356.9940044	2	SM1153	M	M	M_M	002_086_M SM1153_M	0.020160149
002_086_M	SM2198_M	244.4728996	2	SM2198	M	M	M_M	002_086_M SM2198_M	0.131628833
002_086_M	SM4327_M	484.0598324	2	SM4327	M	M	M_M	002_086_M SM4327_M	-0.035316266
002_086_M	SM5669_M	563.439696	2	SM5669	M	M	M_M	002_086_M SM5669_M	-0.029788638
003_067_DM	005_077_M	63.18800301	3	5	M	M	M_M	003_067_DM 005_077_M	-0.038724051
003_067_DM	005_80_DM	63.18800301	3	5	M	M	M_M	003_067_DM 005_80_DM	0.073264214
003_067_DM	006_019_M	132.855856	3	6	M	M	M_M	003_067_DM 006_019_M	-0.034165196
003_067_DM	007_072_M	164.8179654	3	7	M	M	M_M	003_067_DM 007_072_M	0.264152048
003_067_DM	008_188_DM	46.92762068	3	8	M	M	M_M	003_067_DM 008_188_DM	-0.062440156
003_067_DM	009_037_M	66.95838411	3	9	M	M	M_M	003_067_DM 009_037_M	0.214503157
003_067_DM	009_085_M	66.95838411	3	9	M	M	M_M	003_067_DM 009_085_M	-0.011999985
003_067_DM	011_48_DM	96.14661241	3	11	M	M	M_M	003_067_DM 011_48_DM	0.004551076
003_067_DM	012_047_M	136.0953416	3	12	M	M	M_M	003_067_DM 012_047_M	0.074330321
003_067_DM	013_049_M	119.5856204	3	13	M	M	M_M	003_067_DM 013_049_M	-0.004513144
003_067_DM	014_073_M	140.1276406	3	14	M	M	M_M	003_067_DM 014_073_M	-0.026635758
003_067_DM	016_020_M_and_017_131_M	220.8351974	3	16	M	M	M_M	003_067_DM 016_020_M_and_017_131_M	-0.038873987
003_067_DM	018_113_M	213.4895855	3	18	M	M	M_M	003_067_DM 018_113_M	-0.066747027
003_067_DM	018_117_M	213.4895855	3	18	M	M	M_M	003_067_DM 018_117_M	0.000621475
003_067_DM	019_042_M	180.6777155	3	19	M	M	M_M	003_067_DM 019_042_M	0.008356541
003_067_DM	019_051_M	180.6777155	3	19	M	M	M_M	003_067_DM 019_051_M	-0.065760549
003_067_DM	019_098_M	180.6777155	3	19	M	M	M_M	003_067_DM 019_098_M	-0.059884428
003_067_DM	020_149_DM	158.6910207	3	20	M	M	M_M	003_067_DM 020_149_DM	-0.011668164
003_067_DM	021_109_DM	133.4675269	3	21	M	M	M_M	003_067_DM 021_109_DM	-0.007393267
003_067_DM	022_135_DM	102.8499762	3	22	M	M	M_M	003_067_DM 022_135_DM	-0.007087403
003_067_DM	022_136_M	102.8499762	3	22	M	M	M_M	003_067_DM 022_136_M	0.010052226
003_067_DM	023_140_M	99.73886664	3	23	M	M	M_M	003_067_DM 023_140_M	0.023135787
003_067_DM	024_120_DM	123.8564673	3	24	M	M	M_M	003_067_DM 024_120_DM	0.012852384
003_067_DM	025_55_DM	155.0972899	3	25	M	M	M_M	003_067_DM 025_55_DM	-0.00783108
003_067_DM	026A_124_M	194.0758951	3	026A	M	M	M_M	003_067_DM 026A_124_M	0.007220663
003_067_DM	026A_125_M	194.0758951	3	026A	M	M	M_M	003_067_DM 026A_125_M	-0.025936876
003_067_DM	026B_127_M	199.6582995	3	026B	M	M	M_M	003_067_DM 026B_127_M	0.07187056
003_067_DM	027_187_M_and_035_203_M	249.5397524	3	27	M	M	M_M	003_067_DM 027_187_M_and_035_203_M	0.081011408
003_067_DM	028_211_M	239.5569687	3	28	M	M	M_M	003_067_DM 028_211_M	0.026723172
003_067_DM	028_213_DM	239.5569687	3	28	M	M	M_M	003_067_DM 028_213_DM	-0.047253236
003_067_DM	028_213_M	239.5569687	3	28	M	M	M_M	003_067_DM 028_213_M	-0.042484829
003_067_DM	028_407_M	239.5569687	3	28	M	M	M_M	003_067_DM 028_407_M	0.063860133
003_067_DM	029A_264_M	275.3141872	3	029A	M	M	M_M	003_067_DM 029A_264_M	0.000794579
003_067_DM	029A_267_M	275.3141872	3	029A	M	M	M_M	003_067_DM 029A_267_M	-0.019928651
003_067_DM	029A_271_M	275.3141872	3	029A	M	M	M_M	003_067_DM 029A_271_M	0.118983397
003_067_DM	029B_268_M	283.1982411	3	029B	M	M	M_M	003_067_DM 029B_268_M	-0.042352829
003_067_DM	029C_274_M	279.6282884	3	029C	M	M	M_M	003_067_DM 029C_274_M	0.032880448
003_067_DM	031_185_DM	194.4059859	3	31	M	M	M_M	003_067_DM 031_185_DM	0.018121113
003_067_DM	032_021_M	180.1477976	3	32	M	M	M_M	003_067_DM 032_021_M	0.033579381
003_067_DM	032_022_M	180.1477976	3	32	M	M	M_M	003_067_DM 032_022_M	-0.039666801
003_067_DM	032_024_M	180.1477976	3	32	M	M	M_M	003_067_DM 032_024_M	0.035790076
003_067_DM	032_027_M	180.1477976	3	32	M	M	M_M	003_067_DM 032_027_M	0.007052791
003_067_DM	033A_163_M	205.6948812	3	033A	M	M	M_M	003_067_DM 033A_163_M	0.002176208
003_067_DM	033A_173_M	205.6948812	3	033A	M	M	M_M	003_067_DM 033A_173_M	0.026347024
003_067_DM	034_184_M	232.6424165	3	34	M	M	M_M	003_067_DM 034_184_M	0.030281985
003_067_DM	035_206_M	273.4723127	3	35	M	M	M_M	003_067_DM 035_206_M	-0.03358942
003_067_DM	037_279_M	315.1764364	3	37	M	M	M_M	003_067_DM 037_279_M	-0.029048805
003_067_DM	039_078_M	339.6842361	3	39	M	M	M_M	003_067_DM 039_078_M	-0.026376965
003_067_DM	039_255_M	339.6842361	3	39	M	M	M_M	003_067_DM 039_255_M	0.150420924
003_067_DM	039_256_M	339.6842361	3	39	M	M	M_M	003_067_DM 039_256_M	0.020981909
003_067_DM	039_554_M	339.6842361	3	39	M	M	M_M	003_067_DM 039_554_M	-0.039065291
003_067_DM	040_238_DM_and_052_337_M	363.1381536	3	40	M	M	M_M	003_067_DM 040_238_DM_and_052_337_M	0.08919016
003_067_DM	041_319_M	268.2994456	3	41	M	M	M_M	003_067_DM 041_319_M	-0.04492785
003_067_DM	041_322_M	268.2994456	3	41	M	M	M_M	003_067_DM 041_322_M	-0.034355308
003_067_DM	041_325_M	268.2994456	3	41	M	M	M_M	003_067_DM 041_325_M	-0.040568226
003_067_DM	042_286_DM	309.3130289	3	42	M	M	M_M	003_067_DM 042_286_DM	-0.02935509
003_067_DM	042_340_M	309.3130289	3	42	M	M	M_M	003_067_DM 042_340_M	-0.055286518
003_067_DM	042_408_M	309.3130289	3	42	M	M	M_M	003_067_DM 042_408_M	-0.001801411
003_067_DM	043_145_DM	347.1392588	3	43	M	M	M_M	003_067_DM 043_145_DM	-0.027673729
003_067_DM	044_391_M	318.2962776	3	44	M	M	M_M	003_067_DM 044_391_M	0.078150931
003_067_DM	044_447_M	318.2962776	3	44	M	M	M_M	003_067_DM 044_447_M	-0.080321084
003_067_DM	045_373_M	358.4492353	3	45	M	M	M_M	003_067_DM 045_373_M	-0.003742512
003_067_DM	045_380_M	358.4492353	3	45	M	M	M_M	003_067_DM 045_380_M	-0.032132312
003_067_DM	045_586_M	358.4492353	3	45	M	M	M_M	003_067_DM 045_586_M	-0.031782006
003_067_DM	046_563_M	371.8723227	3	46	M	M	M_M	003_067_DM 046_563_M	-0.005410525
003_067_DM	046_578_M	371.8723227	3	46	M	M	M_M	003_067_DM 046_578_M	-0.03275259
003_067_DM	047_448_M	416.4967277	3	47	M	M	M_M	003_067_DM 047_448_M	-0.021149582
003_067_DM	047_449_M	416.4967277	3	47	M	M	M_M	003_067_DM 047_449_M	-0.004096696
003_067_DM	049_518_M	419.4011398	3	49	M	M	M_M	003_067_DM 049_518_M	-0.035937469
003_067_DM	050_141_DM	350.793817	3	50	M	M	M_M	003_067_DM 050_141_DM	-0.03513212
003_067_DM	051_155_M	370.3306265	3	51	M	M	M_M	003_067_DM 051_155_M	-0.021889958
003_067_DM	052_195_M	397.3115692	3	52	M	M	M_M	003_067_DM 052_195_M	-0.061272681
003_067_DM	052_197_M	397.3115692	3	52	M	M	M_M	003_067_DM 052_197_M	-0.029190927
003_067_DM	053_151_M	418.1928197	3	53	M	M	M_M	003_067_DM 053_151_M	0.056675467
003_067_DM	054_242_DM	375.1558838	3	54	M	M	M_M	003_067_DM 054_242_DM	-0.011518028
003_067_DM	054_247_M	375.1558838	3	54	M	M	M_M	003_067_DM 054_247_M	-0.063550561
003_067_DM	055_219_M	347.0298828	3	55	M	M	M_M	003_067_DM 055_219_M	0.026387108
003_067_DM	056_318_M	310.9803795	3	56	M	M	M_M	003_067_DM 056_318_M	0.03981045
003_067_DM	057_488_M	340.4721444	3	57	M	M	M_M	003_067_DM 057_488_M	-0.048170113
003_067_DM	059_260_M	355.8013409	3	59	M	M	M_M	003_067_DM 059_260_M	-0.044329309
003_067_DM	059_262_M	355.8013409	3	59	M	M	M_M	003_067_DM 059_262_M	-0.033653308
003_067_DM	060_363_M	376.0471214	3	60	M	M	M_M	003_067_DM 060_363_M	-0.062417352
003_067_DM	061_350_M	393.2476999	3	61	M	M	M_M	003_067_DM 061_350_M	0.009897648
003_067_DM	061_361_M	393.2476999	3	61	M	M	M_M	003_067_DM 061_361_M	-0.013689161
003_067_DM	061_410_M	393.2476999	3	61	M	M	M_M	003_067_DM 061_410_M	-0.024041084
003_067_DM	062_450_M_and_062_588_M	385.4873177	3	62	M	M	M_M	003_067_DM 062_450_M_and_062_588_M	0.015469231
003_067_DM	064_502_M	397.9517236	3	64	M	M	M_M	003_067_DM 064_502_M	-0.020886661
003_067_DM	064_503_M	397.9517236	3	64	M	M	M_M	003_067_DM 064_503_M	-0.055118372
003_067_DM	064_506_M	397.9517236	3	64	M	M	M_M	003_067_DM 064_506_M	0.004415968
003_067_DM	065_548_M	375.1313025	3	65	M	M	M_M	003_067_DM 065_548_M	-0.060131688
003_067_DM	065_551_M	375.1313025	3	65	M	M	M_M	003_067_DM 065_551_M	0.008461208
003_067_DM	066_565_M	414.1738941	3	66	M	M	M_M	003_067_DM 066_565_M	-0.026331385
003_067_DM	067_304_M	439.6405289	3	67	M	M	M_M	003_067_DM 067_304_M	0.013600452
003_067_DM	067_309_M	439.6405289	3	67	M	M	M_M	003_067_DM 067_309_M	-0.025558403
003_067_DM	068_232_M	475.0525236	3	68	M	M	M_M	003_067_DM 068_232_M	-0.044803761
003_067_DM	068_233_M	475.0525236	3	68	M	M	M_M	003_067_DM 068_233_M	-0.029994088
003_067_DM	068_234_DM	475.0525236	3	68	M	M	M_M	003_067_DM 068_234_DM	-0.054947857
003_067_DM	069_369_M	499.0234195	3	69	M	M	M_M	003_067_DM 069_369_M	0.155797636
003_067_DM	070_430_DM	423.0457467	3	70	M	M	M_M	003_067_DM 070_430_DM	-0.009927333
003_067_DM	071_367_DM	434.0460494	3	71	M	M	M_M	003_067_DM 071_367_DM	-0.016270764
003_067_DM	072_214_DM	464.2620989	3	72	M	M	M_M	003_067_DM 072_214_DM	0.025552785
003_067_DM	073_607_DM	489.7467933	3	73	M	M	M_M	003_067_DM 073_607_DM	-0.048425123
003_067_DM	074_637_M	472.8707727	3	74	M	M	M_M	003_067_DM 074_637_M	-5.19E-05
003_067_DM	074_638_M	472.8707727	3	74	M	M	M_M	003_067_DM 074_638_M	-0.023384835
003_067_DM	075_701_M	438.039689	3	75	M	M	M_M	003_067_DM 075_701_M	-0.009673844
003_067_DM	075_870_M	438.039689	3	75	M	M	M_M	003_067_DM 075_870_M	-0.002892759
003_067_DM	076_576_DM	432.4805486	3	76	M	M	M_M	003_067_DM 076_576_DM	-0.012350897
003_067_DM	077_652_M	459.3316248	3	77	M	M	M_M	003_067_DM 077_652_M	-0.024194328
003_067_DM	077_656_M	459.3316248	3	77	M	M	M_M	003_067_DM 077_656_M	0.015787508
003_067_DM	077_658_M	459.3316248	3	77	M	M	M_M	003_067_DM 077_658_M	0.101776044
003_067_DM	078_667_DM	488.2657472	3	78	M	M	M_M	003_067_DM 078_667_DM	0.138571072
003_067_DM	079_670_M_and_122_942_M	535.796393	3	79	M	M	M_M	003_067_DM 079_670_M_and_122_942_M	-0.03090479
003_067_DM	080_582_M	565.2965821	3	80	M	M	M_M	003_067_DM 080_582_M	-0.034178573
003_067_DM	081_666_M	506.8909719	3	81	M	M	M_M	003_067_DM 081_666_M	-0.015370947
003_067_DM	082_696_M	476.6827786	3	82	M	M	M_M	003_067_DM 082_696_M	0.002632187
003_067_DM	083_671_DM	537.0148511	3	83	M	M	M_M	003_067_DM 083_671_DM	-0.049714644
003_067_DM	084_592_M	583.9663884	3	84	M	M	M_M	003_067_DM 084_592_M	0.071721506
003_067_DM	084_593_M	583.9663884	3	84	M	M	M_M	003_067_DM 084_593_M	0.056572497
003_067_DM	084_595_M	583.9663884	3	84	M	M	M_M	003_067_DM 084_595_M	-0.020368861
003_067_DM	084_632_M	583.9663884	3	84	M	M	M_M	003_067_DM 084_632_M	0.0094176
003_067_DM	084_633_M_and_085_963_M	583.9663884	3	84	M	M	M_M	003_067_DM 084_633_M_and_085_963_M	-0.037539443
003_067_DM	085B_623_M	542.4795264	3	085B	M	M	M_M	003_067_DM 085B_623_M	-0.036376736
003_067_DM	086_606_M	576.1018259	3	86	M	M	M_M	003_067_DM 086_606_M	-0.010425597
003_067_DM	087_081_M	245.8252879	3	87	M	M	M_M	003_067_DM 087_081_M	0.00657871
003_067_DM	088_293_DM	515.0696798	3	88	M	M	M_M	003_067_DM 088_293_DM	0.012619673
003_067_DM	089_684_M	541.1055745	3	89	M	M	M_M	003_067_DM 089_684_M	-0.05097917
003_067_DM	089_687_M	541.1055745	3	89	M	M	M_M	003_067_DM 089_687_M	-0.02216486
003_067_DM	090_713_DM	443.9796149	3	90	M	M	M_M	003_067_DM 090_713_DM	-0.01425203
003_067_DM	091_767_M	463.6956461	3	91	M	M	M_M	003_067_DM 091_767_M	-0.055155557
003_067_DM	091_768_M	463.6956461	3	91	M	M	M_M	003_067_DM 091_768_M	-0.022754114
003_067_DM	091_776_M	463.6956461	3	91	M	M	M_M	003_067_DM 091_776_M	-0.030817858
003_067_DM	092_786_M	511.6215113	3	92	M	M	M_M	003_067_DM 092_786_M	-0.009556273
003_067_DM	092_793_M	511.6215113	3	92	M	M	M_M	003_067_DM 092_793_M	-0.017600324
003_067_DM	093_625_M	470.7716367	3	93	M	M	M_M	003_067_DM 093_625_M	-0.003045775
003_067_DM	093_631_M	470.7716367	3	93	M	M	M_M	003_067_DM 093_631_M	-0.029682962
003_067_DM	094_808_DM_and_096_967_M	491.508901	3	94	M	M	M_M	003_067_DM 094_808_DM_and_096_967_M	-0.045583034
003_067_DM	095_600_M	443.50698	3	95	M	M	M_M	003_067_DM 095_600_M	-0.020085262
003_067_DM	095_711_M	443.50698	3	95	M	M	M_M	003_067_DM 095_711_M	-0.008696437
003_067_DM	097_444_M	445.0740874	3	97	M	M	M_M	003_067_DM 097_444_M	-0.014267865
003_067_DM	097_446_M	445.0740874	3	97	M	M	M_M	003_067_DM 097_446_M	-0.0097686
003_067_DM	099_494_M	419.165366	3	99	M	M	M_M	003_067_DM 099_494_M	-0.075033911
003_067_DM	099_499_M	419.165366	3	99	M	M	M_M	003_067_DM 099_499_M	-0.040184256
003_067_DM	100_809_M	542.5000249	3	100	M	M	M_M	003_067_DM 100_809_M	-0.050402495
003_067_DM	100_812_M_and_096_968_M	542.5000249	3	100	M	M	M_M	003_067_DM 100_812_M_and_096_968_M	0.012304653
003_067_DM	101_334_M_and_044_390_M	308.9981297	3	101	M	M	M_M	003_067_DM 101_334_M_and_044_390_M	-0.021479087
003_067_DM	101_336_M	308.9981297	3	101	M	M	M_M	003_067_DM 101_336_M	-0.028765909
003_067_DM	102_440_DM	410.5322611	3	102	M	M	M_M	003_067_DM 102_440_DM	0.070076833
003_067_DM	103_436_M	419.82831	3	103	M	M	M_M	003_067_DM 103_436_M	-0.006178435
003_067_DM	104_402_M	384.4773988	3	104	M	M	M_M	003_067_DM 104_402_M	-0.035337076
003_067_DM	105_483_M	290.1356381	3	105	M	M	M_M	003_067_DM 105_483_M	0.017371424
003_067_DM	106_529_M	443.1942882	3	106	M	M	M_M	003_067_DM 106_529_M	-0.041898021
003_067_DM	107_850_M	564.7980901	3	107	M	M	M_M	003_067_DM 107_850_M	-0.029425232
003_067_DM	108_838_M	568.9688075	3	108	M	M	M_M	003_067_DM 108_838_M	-0.056392891
003_067_DM	108_845_M	568.9688075	3	108	M	M	M_M	003_067_DM 108_845_M	-0.05345987
003_067_DM	108_854_M	568.9688075	3	108	M	M	M_M	003_067_DM 108_854_M	-0.05870479
003_067_DM	109_835_DM	578.6401782	3	109	M	M	M_M	003_067_DM 109_835_DM	-0.066111654
003_067_DM	110_846_M	598.968252	3	110	M	M	M_M	003_067_DM 110_846_M	-0.01712817
003_067_DM	110_848_M	598.968252	3	110	M	M	M_M	003_067_DM 110_848_M	-0.017714339
003_067_DM	111A_859_M	473.4270126	3	111A	M	M	M_M	003_067_DM 111A_859_M	-0.019878644
003_067_DM	111A_878_M	473.4270126	3	111A	M	M	M_M	003_067_DM 111A_878_M	-0.076582582
003_067_DM	111B_884_M	487.9739993	3	111B	M	M	M_M	003_067_DM 111B_884_M	-0.022462784
003_067_DM	112_883_DM	513.6003045	3	112	M	M	M_M	003_067_DM 112_883_DM	0.002613846
003_067_DM	113_893_M	531.7507706	3	113	M	M	M_M	003_067_DM 113_893_M	0.025862116
003_067_DM	114_899_M	553.725988	3	114	M	M	M_M	003_067_DM 114_899_M	-0.038153414
003_067_DM	115_905_DM	595.9806699	3	115	M	M	M_M	003_067_DM 115_905_DM	-0.004182096
003_067_DM	116_900_uM	561.3013731	3	116	M	M	M_M	003_067_DM 116_900_uM	-0.023416939
003_067_DM	116_903_M	561.3013731	3	116	M	M	M_M	003_067_DM 116_903_M	-0.050426042
003_067_DM	116_907_M	561.3013731	3	116	M	M	M_M	003_067_DM 116_907_M	-0.021573733
003_067_DM	117A_923_M	599.3423342	3	117A	M	M	M_M	003_067_DM 117A_923_M	0.023600133
003_067_DM	117B_927_M	596.2843383	3	117B	M	M	M_M	003_067_DM 117B_927_M	0.003481735
003_067_DM	117B_933_M	596.2843383	3	117B	M	M	M_M	003_067_DM 117B_933_M	0.012628149
003_067_DM	118_914_M	590.7431129	3	118	M	M	M_M	003_067_DM 118_914_M	-0.050985185
003_067_DM	118_915_M	590.7431129	3	118	M	M	M_M	003_067_DM 118_915_M	-0.068251457
003_067_DM	118_916_M	590.7431129	3	118	M	M	M_M	003_067_DM 118_916_M	-0.042908286
003_067_DM	118_920_M	590.7431129	3	118	M	M	M_M	003_067_DM 118_920_M	0.048096489
003_067_DM	119_909_DM	665.7972047	3	119	M	M	M_M	003_067_DM 119_909_DM	-0.009415247
003_067_DM	120_934_M	665.979546	3	120	M	M	M_M	003_067_DM 120_934_M	-0.004687305
003_067_DM	120_936_DM	665.979546	3	120	M	M	M_M	003_067_DM 120_936_DM	-0.034237457
003_067_DM	121_938_M	703.0000594	3	121	M	M	M_M	003_067_DM 121_938_M	-0.045272672
003_067_DM	122_943_M	560.7683235	3	122	M	M	M_M	003_067_DM 122_943_M	-0.014816561
003_067_DM	123_941_M	128.8479747	3	123	M	M	M_M	003_067_DM 123_941_M	-0.026376965
003_067_DM	SM1153_M	327.662271	3	SM1153	M	M	M_M	003_067_DM SM1153_M	-0.031622058
003_067_DM	SM2198_M	214.2133822	3	SM2198	M	M	M_M	003_067_DM SM2198_M	0.036790631
003_067_DM	SM4327_M	457.5532534	3	SM4327	M	M	M_M	003_067_DM SM4327_M	-0.02410086
003_067_DM	SM5669_M	535.4081307	3	SM5669	M	M	M_M	003_067_DM SM5669_M	-0.019925984
003_070_F	005_079_F	63.18800301	3	5	F	F	F_F	003_070_F 005_079_F	-0.049354213
003_070_F	007_075_F	164.8179654	3	7	F	F	F_F	003_070_F 007_075_F	-0.075367558
003_070_F	007_082_F	164.8179654	3	7	F	F	F_F	003_070_F 007_082_F	-0.014118521
003_070_F	008_088_F	46.92762068	3	8	F	F	F_F	003_070_F 008_088_F	-0.050324931
003_070_F	008_089_F	46.92762068	3	8	F	F	F_F	003_070_F 008_089_F	-0.053724014
003_070_F	009_034_F	66.95838411	3	9	F	F	F_F	003_070_F 009_034_F	-0.079602263
003_070_F	009_035_F	66.95838411	3	9	F	F	F_F	003_070_F 009_035_F	-0.0308278
003_070_F	009_038_F	66.95838411	3	9	F	F	F_F	003_070_F 009_038_F	-0.02000456
003_070_F	010_091_F	84.30360501	3	10	F	F	F_F	003_070_F 010_091_F	-4.63E-05
003_070_F	010_189_F	84.30360501	3	10	F	F	F_F	003_070_F 010_189_F	-0.067945159
003_070_F	015_076_F	184.4287765	3	15	F	F	F_F	003_070_F 015_076_F	0.614350677
003_070_F	016_064_F_and_033A_172_F	220.8351974	3	16	F	F	F_F	003_070_F 016_064_F_and_033A_172_F	0.142018085
003_070_F	016_074_F	220.8351974	3	16	F	F	F_F	003_070_F 016_074_F	0.002221536
003_070_F	017_104_F	248.6592679	3	17	F	F	F_F	003_070_F 017_104_F	0.062606541
003_070_F	018_116_F	213.4895855	3	18	F	F	F_F	003_070_F 018_116_F	0.617167808
003_070_F	019_043_F	180.6777155	3	19	F	F	F_F	003_070_F 019_043_F	-0.057338646
003_070_F	019_044_F	180.6777155	3	19	F	F	F_F	003_070_F 019_044_F	-0.0245759
003_070_F	020_146_F	158.6910207	3	20	F	F	F_F	003_070_F 020_146_F	0.371832132
003_070_F	020_150_F	158.6910207	3	20	F	F	F_F	003_070_F 020_150_F	-0.063930118
003_070_F	021_110_F	133.4675269	3	21	F	F	F_F	003_070_F 021_110_F	0.004786744
003_070_F	021_158_F	133.4675269	3	21	F	F	F_F	003_070_F 021_158_F	-0.003097098
003_070_F	022_133_F	102.8499762	3	22	F	F	F_F	003_070_F 022_133_F	-0.013894596
003_070_F	022_134_F	102.8499762	3	22	F	F	F_F	003_070_F 022_134_F	0.051090578
003_070_F	025_054_F	155.0972899	3	25	F	F	F_F	003_070_F 025_054_F	0.137465485
003_070_F	025_056_F_and_026B_128_F	155.0972899	3	25	F	F	F_F	003_070_F 025_056_F_and_026B_128_F	-0.036376582
003_070_F	025_157_F	155.0972899	3	25	F	F	F_F	003_070_F 025_157_F	-0.067951798
003_070_F	026A_122_F	194.0758951	3	026A	F	F	F_F	003_070_F 026A_122_F	-0.088257394
003_070_F	026B_123_F	199.6582995	3	026B	F	F	F_F	003_070_F 026B_123_F	-0.091696183
003_070_F	027_160_F	249.5397524	3	27	F	F	F_F	003_070_F 027_160_F	-0.03742066
003_070_F	028_170_F	239.5569687	3	28	F	F	F_F	003_070_F 028_170_F	0.064575408
003_070_F	028_174_F	239.5569687	3	28	F	F	F_F	003_070_F 028_174_F	0.005062578
003_070_F	029A_265_F	275.3141872	3	029A	F	F	F_F	003_070_F 029A_265_F	-0.053563767
003_070_F	029A_269_F	275.3141872	3	029A	F	F	F_F	003_070_F 029A_269_F	-0.045452503
003_070_F	029B_263_F_and_105_481_F	283.1982411	3	029B	F	F	F_F	003_070_F 029B_263_F_and_105_481_F	-0.013578102
003_070_F	029C_272_F	279.6282884	3	029C	F	F	F_F	003_070_F 029C_272_F	-0.026402194
003_070_F	031_111_F	194.4059859	3	31	F	F	F_F	003_070_F 031_111_F	-0.022357884
003_070_F	032_025_F	180.1477976	3	32	F	F	F_F	003_070_F 032_025_F	0.01434662
003_070_F	032_026_F	180.1477976	3	32	F	F	F_F	003_070_F 032_026_F	-0.12195797
003_070_F	032_031_F	180.1477976	3	32	F	F	F_F	003_070_F 032_031_F	-0.091903604
003_070_F	033A_164_F	205.6948812	3	033A	F	F	F_F	003_070_F 033A_164_F	-0.031107604
003_070_F	033A_166_F	205.6948812	3	033A	F	F	F_F	003_070_F 033A_166_F	-0.023559969
003_070_F	033A_167_F	205.6948812	3	033A	F	F	F_F	003_070_F 033A_167_F	0.070917566
003_070_F	034_177_F	232.6424165	3	34	F	F	F_F	003_070_F 034_177_F	0.041581718
003_070_F	034_178_F	232.6424165	3	34	F	F	F_F	003_070_F 034_178_F	0.073781482
003_070_F	034_179_F	232.6424165	3	34	F	F	F_F	003_070_F 034_179_F	0.030396808
003_070_F	034_183_F	232.6424165	3	34	F	F	F_F	003_070_F 034_183_F	0.047310683
003_070_F	035_118_F	273.4723127	3	35	F	F	F_F	003_070_F 035_118_F	0.01523855
003_070_F	035_200_F	273.4723127	3	35	F	F	F_F	003_070_F 035_200_F	-0.034629545
003_070_F	035_204_uF	273.4723127	3	35	F	F	F_F	003_070_F 035_204_uF	-0.073271202
003_070_F	035_205_F	273.4723127	3	35	F	F	F_F	003_070_F 035_205_F	-0.025957672
003_070_F	035_208_F	273.4723127	3	35	F	F	F_F	003_070_F 035_208_F	0.024583788
003_070_F	037_275_F	315.1764364	3	37	F	F	F_F	003_070_F 037_275_F	0.002509465
003_070_F	037_278_F	315.1764364	3	37	F	F	F_F	003_070_F 037_278_F	0.04752697
003_070_F	037_281_F	315.1764364	3	37	F	F	F_F	003_070_F 037_281_F	-0.018978816
003_070_F	039_250_F	339.6842361	3	39	F	F	F_F	003_070_F 039_250_F	0.045535939
003_070_F	039_254_F	339.6842361	3	39	F	F	F_F	003_070_F 039_254_F	0.145676728
003_070_F	040_237_F	363.1381536	3	40	F	F	F_F	003_070_F 040_237_F	-0.095257187
003_070_F	040_241_F	363.1381536	3	40	F	F	F_F	003_070_F 040_241_F	-0.088548168
003_070_F	041_320_F_and_105_482_F	268.2994456	3	41	F	F	F_F	003_070_F 041_320_F_and_105_482_F	0.037091322
003_070_F	041_321_F	268.2994456	3	41	F	F	F_F	003_070_F 041_321_F	-0.054150705
003_070_F	041_324_F	268.2994456	3	41	F	F	F_F	003_070_F 041_324_F	-0.040111748
003_070_F	042_716_F	309.3130289	3	42	F	F	F_F	003_070_F 042_716_F	-0.004497141
003_070_F	043_144_F	347.1392588	3	43	F	F	F_F	003_070_F 043_144_F	-0.010752386
003_070_F	044_383_F	318.2962776	3	44	F	F	F_F	003_070_F 044_383_F	-0.019678767
003_070_F	044_385_F	318.2962776	3	44	F	F	F_F	003_070_F 044_385_F	-0.016948278
003_070_F	044_386_F	318.2962776	3	44	F	F	F_F	003_070_F 044_386_F	-0.072405252
003_070_F	044_392_F	318.2962776	3	44	F	F	F_F	003_070_F 044_392_F	-0.114987429
003_070_F	045_371_F	358.4492353	3	45	F	F	F_F	003_070_F 045_371_F	-0.042579724
003_070_F	045_374_F	358.4492353	3	45	F	F	F_F	003_070_F 045_374_F	-0.028912413
003_070_F	046_557_F	371.8723227	3	46	F	F	F_F	003_070_F 046_557_F	0.024367588
003_070_F	046_559_F	371.8723227	3	46	F	F	F_F	003_070_F 046_559_F	-0.030638291
003_070_F	046_573_F	371.8723227	3	46	F	F	F_F	003_070_F 046_573_F	-0.048875374
003_070_F	046_581_F	371.8723227	3	46	F	F	F_F	003_070_F 046_581_F	-0.021002444
003_070_F	047_342_F	416.4967277	3	47	F	F	F_F	003_070_F 047_342_F	-0.049973129
003_070_F	047_347_F	416.4967277	3	47	F	F	F_F	003_070_F 047_347_F	0.013667917
003_070_F	048_516_F	394.3263415	3	48	F	F	F_F	003_070_F 048_516_F	0.090681989
003_070_F	049_524_F	419.4011398	3	49	F	F	F_F	003_070_F 049_524_F	-0.04626006
003_070_F	051_143_F	370.3306265	3	51	F	F	F_F	003_070_F 051_143_F	0.600893944
003_070_F	052_193_F	397.3115692	3	52	F	F	F_F	003_070_F 052_193_F	0.023143025
003_070_F	054_245_F	375.1558838	3	54	F	F	F_F	003_070_F 054_245_F	-0.046217886
003_070_F	054_339_F	375.1558838	3	54	F	F	F_F	003_070_F 054_339_F	-0.000166759
003_070_F	055_218_F	347.0298828	3	55	F	F	F_F	003_070_F 055_218_F	0.084404309
003_070_F	055_230_F	347.0298828	3	55	F	F	F_F	003_070_F 055_230_F	-0.044339317
003_070_F	056_283_F	310.9803795	3	56	F	F	F_F	003_070_F 056_283_F	-0.046147465
003_070_F	056_285_F	310.9803795	3	56	F	F	F_F	003_070_F 056_285_F	-0.029511436
003_070_F	056_317_F	310.9803795	3	56	F	F	F_F	003_070_F 056_317_F	-0.032789236
003_070_F	057_289_F	340.4721444	3	57	F	F	F_F	003_070_F 057_289_F	-0.033367199
003_070_F	057_487_F	340.4721444	3	57	F	F	F_F	003_070_F 057_487_F	-0.057905455
003_070_F	058_542_F	351.1853131	3	58	F	F	F_F	003_070_F 058_542_F	-0.022973404
003_070_F	058_546_F	351.1853131	3	58	F	F	F_F	003_070_F 058_546_F	9.44E-05
003_070_F	059_258_F	355.8013409	3	59	F	F	F_F	003_070_F 059_258_F	0.081142464
003_070_F	060_362_F	376.0471214	3	60	F	F	F_F	003_070_F 060_362_F	0.006117636
003_070_F	060_364_F	376.0471214	3	60	F	F	F_F	003_070_F 060_364_F	0.056511217
003_070_F	061_354_F	393.2476999	3	61	F	F	F_F	003_070_F 061_354_F	-0.028714209
003_070_F	061_357_F	393.2476999	3	61	F	F	F_F	003_070_F 061_357_F	-0.065042029
003_070_F	061_359_F	393.2476999	3	61	F	F	F_F	003_070_F 061_359_F	-0.034276387
003_070_F	061_411_F	393.2476999	3	61	F	F	F_F	003_070_F 061_411_F	0.066508449
003_070_F	062_416_F	385.4873177	3	62	F	F	F_F	003_070_F 062_416_F	-0.033439272
003_070_F	064_507_F	397.9517236	3	64	F	F	F_F	003_070_F 064_507_F	-0.028893942
003_070_F	064_508_F	397.9517236	3	64	F	F	F_F	003_070_F 064_508_F	0.049916865
003_070_F	066_566_F	414.1738941	3	66	F	F	F_F	003_070_F 066_566_F	-0.016460004
003_070_F	066_570_F	414.1738941	3	66	F	F	F_F	003_070_F 066_570_F	0.015300047
003_070_F	066_571_F_and_090_708_F	414.1738941	3	66	F	F	F_F	003_070_F 066_571_F_and_090_708_F	0.004340399
003_070_F	067_297_F_and_067_719_F	439.6405289	3	67	F	F	F_F	003_070_F 067_297_F_and_067_719_F	0.012561055
003_070_F	067_303_F	439.6405289	3	67	F	F	F_F	003_070_F 067_303_F	-0.010704508
003_070_F	067_314_F	439.6405289	3	67	F	F	F_F	003_070_F 067_314_F	0.07984449
003_070_F	068_236_F	475.0525236	3	68	F	F	F_F	003_070_F 068_236_F	-0.039969203
003_070_F	068_715_F	475.0525236	3	68	F	F	F_F	003_070_F 068_715_F	0.003136861
003_070_F	069_329_F	499.0234195	3	69	F	F	F_F	003_070_F 069_329_F	-0.00537873
003_070_F	069_720_F	499.0234195	3	69	F	F	F_F	003_070_F 069_720_F	0.007112599
003_070_F	070_426_F	423.0457467	3	70	F	F	F_F	003_070_F 070_426_F	0.013982513
003_070_F	070_428_F	423.0457467	3	70	F	F	F_F	003_070_F 070_428_F	-0.06848802
003_070_F	071_368_F	434.0460494	3	71	F	F	F_F	003_070_F 071_368_F	0.004806976
003_070_F	071_370_F	434.0460494	3	71	F	F	F_F	003_070_F 071_370_F	-0.002876495
003_070_F	072_215_F	464.2620989	3	72	F	F	F_F	003_070_F 072_215_F	0.034345349
003_070_F	072_217_F	464.2620989	3	72	F	F	F_F	003_070_F 072_217_F	-0.008997275
003_070_F	073_608_F	489.7467933	3	73	F	F	F_F	003_070_F 073_608_F	0.001852774
003_070_F	074_635_F	472.8707727	3	74	F	F	F_F	003_070_F 074_635_F	0.123162373
003_070_F	075_703_F	438.039689	3	75	F	F	F_F	003_070_F 075_703_F	-0.086915704
003_070_F	076_575_F	432.4805486	3	76	F	F	F_F	003_070_F 076_575_F	-0.004878929
003_070_F	077_648_F	459.3316248	3	77	F	F	F_F	003_070_F 077_648_F	0.123686827
003_070_F	077_650_F	459.3316248	3	77	F	F	F_F	003_070_F 077_650_F	-0.103816389
003_070_F	077_654_F	459.3316248	3	77	F	F	F_F	003_070_F 077_654_F	-0.073272028
003_070_F	077_655_F	459.3316248	3	77	F	F	F_F	003_070_F 077_655_F	0.06271918
003_070_F	077_657_F	459.3316248	3	77	F	F	F_F	003_070_F 077_657_F	0.050604377
003_070_F	078_641_F	488.2657472	3	78	F	F	F_F	003_070_F 078_641_F	-0.022192996
003_070_F	078_644_F	488.2657472	3	78	F	F	F_F	003_070_F 078_644_F	-0.025208085
003_070_F	079_645_F	535.796393	3	79	F	F	F_F	003_070_F 079_645_F	-0.02958495
003_070_F	080_802_F	565.2965821	3	80	F	F	F_F	003_070_F 080_802_F	-0.046144367
003_070_F	081_803_F	506.8909719	3	81	F	F	F_F	003_070_F 081_803_F	0.130702142
003_070_F	082_688_F	476.6827786	3	82	F	F	F_F	003_070_F 082_688_F	-0.061650127
003_070_F	082_691_F	476.6827786	3	82	F	F	F_F	003_070_F 082_691_F	0.00113666
003_070_F	082_694_F	476.6827786	3	82	F	F	F_F	003_070_F 082_694_F	0.03458199
003_070_F	083_674_F	537.0148511	3	83	F	F	F_F	003_070_F 083_674_F	0.089976468
003_070_F	084_594_F	583.9663884	3	84	F	F	F_F	003_070_F 084_594_F	-0.001036317
003_070_F	084_597_F	583.9663884	3	84	F	F	F_F	003_070_F 084_597_F	-0.027334837
003_070_F	085A_610_F	547.6853888	3	085A	F	F	F_F	003_070_F 085A_610_F	-0.0673898
003_070_F	085B_620_F	542.4795264	3	085B	F	F	F_F	003_070_F 085B_620_F	-0.048027261
003_070_F	086_589_F	576.1018259	3	86	F	F	F_F	003_070_F 086_589_F	-0.002575203
003_070_F	086_590_F	576.1018259	3	86	F	F	F_F	003_070_F 086_590_F	0.013425283
003_070_F	088_292_F	515.0696798	3	88	F	F	F_F	003_070_F 088_292_F	0.030669834
003_070_F	088_294_F	515.0696798	3	88	F	F	F_F	003_070_F 088_294_F	0.018960343
003_070_F	088_409_F	515.0696798	3	88	F	F	F_F	003_070_F 088_409_F	0.007487122
003_070_F	089_683_F	541.1055745	3	89	F	F	F_F	003_070_F 089_683_F	0.002402045
003_070_F	089_685_F	541.1055745	3	89	F	F	F_F	003_070_F 089_685_F	-0.015183435
003_070_F	089_698_F	541.1055745	3	89	F	F	F_F	003_070_F 089_698_F	0.075973607
003_070_F	090_706_F	443.9796149	3	90	F	F	F_F	003_070_F 090_706_F	-0.031323602
003_070_F	091_766_F	463.6956461	3	91	F	F	F_F	003_070_F 091_766_F	-0.08282903
003_070_F	091_769_F	463.6956461	3	91	F	F	F_F	003_070_F 091_769_F	-0.037588706
003_070_F	091_770_F	463.6956461	3	91	F	F	F_F	003_070_F 091_770_F	-0.065351824
003_070_F	091_772_F	463.6956461	3	91	F	F	F_F	003_070_F 091_772_F	-0.023643048
003_070_F	091_773_F	463.6956461	3	91	F	F	F_F	003_070_F 091_773_F	-0.039961606
003_070_F	091_774_F	463.6956461	3	91	F	F	F_F	003_070_F 091_774_F	-0.020781686
003_070_F	092_783_F	511.6215113	3	92	F	F	F_F	003_070_F 092_783_F	0.003710176
003_070_F	092_785_F	511.6215113	3	92	F	F	F_F	003_070_F 092_785_F	-0.033678941
003_070_F	092_790_F	511.6215113	3	92	F	F	F_F	003_070_F 092_790_F	0.023482659
003_070_F	092_792_F	511.6215113	3	92	F	F	F_F	003_070_F 092_792_F	0.002371627
003_070_F	092_799_F	511.6215113	3	92	F	F	F_F	003_070_F 092_799_F	-0.052502411
003_070_F	093_712_F	470.7716367	3	93	F	F	F_F	003_070_F 093_712_F	-0.069898686
003_070_F	094_806_F	491.508901	3	94	F	F	F_F	003_070_F 094_806_F	0.006175867
003_070_F	095_598_F	443.50698	3	95	F	F	F_F	003_070_F 095_598_F	0.015981587
003_070_F	095_602_F	443.50698	3	95	F	F	F_F	003_070_F 095_602_F	-0.015336499
003_070_F	095_604_F	443.50698	3	95	F	F	F_F	003_070_F 095_604_F	-0.040627355
003_070_F	096_816_F	522.577894	3	96	F	F	F_F	003_070_F 096_816_F	-0.025948094
003_070_F	096_821_F	522.577894	3	96	F	F	F_F	003_070_F 096_821_F	0.002182404
003_070_F	096_823_F	522.577894	3	96	F	F	F_F	003_070_F 096_823_F	0.007213491
003_070_F	096_966_F	522.577894	3	96	F	F	F_F	003_070_F 096_966_F	-0.046317062
003_070_F	097_445_F	445.0740874	3	97	F	F	F_F	003_070_F 097_445_F	-0.078593679
003_070_F	099_491_F	419.165366	3	99	F	F	F_F	003_070_F 099_491_F	-0.008197572
003_070_F	099_493_F	419.165366	3	99	F	F	F_F	003_070_F 099_493_F	-0.034782936
003_070_F	099_497_F	419.165366	3	99	F	F	F_F	003_070_F 099_497_F	-0.032865486
003_070_F	099_618_F	419.165366	3	99	F	F	F_F	003_070_F 099_618_F	0.015089357
003_070_F	100_810_F	542.5000249	3	100	F	F	F_F	003_070_F 100_810_F	-0.023436314
003_070_F	100_811_F	542.5000249	3	100	F	F	F_F	003_070_F 100_811_F	-0.016611375
003_070_F	100_827_F	542.5000249	3	100	F	F	F_F	003_070_F 100_827_F	-0.032762601
003_070_F	100_962_F	542.5000249	3	100	F	F	F_F	003_070_F 100_962_F	-0.053375004
003_070_F	101_335_F	308.9981297	3	101	F	F	F_F	003_070_F 101_335_F	0.026426396
003_070_F	102_435_F	410.5322611	3	102	F	F	F_F	003_070_F 102_435_F	0.01390071
003_070_F	103_438_F	419.82831	3	103	F	F	F_F	003_070_F 103_438_F	0.085325788
003_070_F	104_397_F	384.4773988	3	104	F	F	F_F	003_070_F 104_397_F	0.018920181
003_070_F	104_401_F	384.4773988	3	104	F	F	F_F	003_070_F 104_401_F	-0.00396769
003_070_F	104_406_F	384.4773988	3	104	F	F	F_F	003_070_F 104_406_F	-0.047425241
003_070_F	106_514_F	443.1942882	3	106	F	F	F_F	003_070_F 106_514_F	0.013538419
003_070_F	106_515_F	443.1942882	3	106	F	F	F_F	003_070_F 106_515_F	-0.043785379
003_070_F	106_521_F	443.1942882	3	106	F	F	F_F	003_070_F 106_521_F	-0.034623707
003_070_F	106_530_F	443.1942882	3	106	F	F	F_F	003_070_F 106_530_F	0.030008407
003_070_F	106_531_F	443.1942882	3	106	F	F	F_F	003_070_F 106_531_F	-0.068550917
003_070_F	107_852_F	564.7980901	3	107	F	F	F_F	003_070_F 107_852_F	0.008117149
003_070_F	108_837_F	568.9688075	3	108	F	F	F_F	003_070_F 108_837_F	0.108834114
003_070_F	108_840_F	568.9688075	3	108	F	F	F_F	003_070_F 108_840_F	-0.080834766
003_070_F	108_841_F	568.9688075	3	108	F	F	F_F	003_070_F 108_841_F	0.020176009
003_070_F	109_829_F	578.6401782	3	109	F	F	F_F	003_070_F 109_829_F	0.031912285
003_070_F	109_831_F	578.6401782	3	109	F	F	F_F	003_070_F 109_831_F	0.049563424
003_070_F	110_842_F	598.968252	3	110	F	F	F_F	003_070_F 110_842_F	0.010558747
003_070_F	110_843_F	598.968252	3	110	F	F	F_F	003_070_F 110_843_F	0.041445837
003_070_F	110_847_F	598.968252	3	110	F	F	F_F	003_070_F 110_847_F	0.093782969
003_070_F	110_849_F	598.968252	3	110	F	F	F_F	003_070_F 110_849_F	0.061365489
003_070_F	111A_858_F	473.4270126	3	111A	F	F	F_F	003_070_F 111A_858_F	-0.044005483
003_070_F	111A_861_F	473.4270126	3	111A	F	F	F_F	003_070_F 111A_861_F	0.04729754
003_070_F	111A_868_F	473.4270126	3	111A	F	F	F_F	003_070_F 111A_868_F	0.039581653
003_070_F	111A_871_F	473.4270126	3	111A	F	F	F_F	003_070_F 111A_871_F	-0.032768108
003_070_F	111A_877_F	473.4270126	3	111A	F	F	F_F	003_070_F 111A_877_F	0.002757472
003_070_F	111B_879_F	487.9739993	3	111B	F	F	F_F	003_070_F 111B_879_F	-0.028325194
003_070_F	112_881_F	513.6003045	3	112	F	F	F_F	003_070_F 112_881_F	-0.044104708
003_070_F	112_882_F	513.6003045	3	112	F	F	F_F	003_070_F 112_882_F	0.019646184
003_070_F	113_887_F	531.7507706	3	113	F	F	F_F	003_070_F 113_887_F	0.076609701
003_070_F	113_888_F	531.7507706	3	113	F	F	F_F	003_070_F 113_888_F	0.037930527
003_070_F	113_889_F	531.7507706	3	113	F	F	F_F	003_070_F 113_889_F	-0.037547826
003_070_F	113_891_F	531.7507706	3	113	F	F	F_F	003_070_F 113_891_F	0.04168327
003_070_F	114_897_F	553.725988	3	114	F	F	F_F	003_070_F 114_897_F	-0.07185376
003_070_F	115_894_F	595.9806699	3	115	F	F	F_F	003_070_F 115_894_F	-0.016763487
003_070_F	115_906_F	595.9806699	3	115	F	F	F_F	003_070_F 115_906_F	0.026972857
003_070_F	116_895_F	561.3013731	3	116	F	F	F_F	003_070_F 116_895_F	-0.074507261
003_070_F	116_902_F	561.3013731	3	116	F	F	F_F	003_070_F 116_902_F	-0.032468762
003_070_F	117A_931_F	599.3423342	3	117A	F	F	F_F	003_070_F 117A_931_F	-0.02456422
003_070_F	117B_924_F	596.2843383	3	117B	F	F	F_F	003_070_F 117B_924_F	-0.062831328
003_070_F	118_911_F	590.7431129	3	118	F	F	F_F	003_070_F 118_911_F	-0.070355807
003_070_F	118_912_F	590.7431129	3	118	F	F	F_F	003_070_F 118_912_F	-0.064895688
003_070_F	118_913_F	590.7431129	3	118	F	F	F_F	003_070_F 118_913_F	0.040807883
003_070_F	118_917_F	590.7431129	3	118	F	F	F_F	003_070_F 118_917_F	-0.05259203
003_070_F	118_918_F	590.7431129	3	118	F	F	F_F	003_070_F 118_918_F	-0.068003093
003_070_F	118_921_F	590.7431129	3	118	F	F	F_F	003_070_F 118_921_F	-0.019305652
003_070_F	119_908_F	665.7972047	3	119	F	F	F_F	003_070_F 119_908_F	-0.059039352
003_070_F	120_935_F	665.979546	3	120	F	F	F_F	003_070_F 120_935_F	-0.059844907
003_070_F	121_940_F	703.0000594	3	121	F	F	F_F	003_070_F 121_940_F	0.077835469
003_071_F	005_079_F	63.18800301	3	5	F	F	F_F	003_071_F 005_079_F	0.457513495
003_071_F	007_075_F	164.8179654	3	7	F	F	F_F	003_071_F 007_075_F	0.118056496
003_071_F	007_082_F	164.8179654	3	7	F	F	F_F	003_071_F 007_082_F	-0.037519301
003_071_F	008_088_F	46.92762068	3	8	F	F	F_F	003_071_F 008_088_F	0.651015334
003_071_F	008_089_F	46.92762068	3	8	F	F	F_F	003_071_F 008_089_F	-0.058983843
003_071_F	009_034_F	66.95838411	3	9	F	F	F_F	003_071_F 009_034_F	0.022762228
003_071_F	009_035_F	66.95838411	3	9	F	F	F_F	003_071_F 009_035_F	-0.120012912
003_071_F	009_038_F	66.95838411	3	9	F	F	F_F	003_071_F 009_038_F	0.008366647
003_071_F	010_091_F	84.30360501	3	10	F	F	F_F	003_071_F 010_091_F	-0.057690393
003_071_F	010_189_F	84.30360501	3	10	F	F	F_F	003_071_F 010_189_F	-0.083229126
003_071_F	015_076_F	184.4287765	3	15	F	F	F_F	003_071_F 015_076_F	-0.032455425
003_071_F	016_064_F_and_033A_172_F	220.8351974	3	16	F	F	F_F	003_071_F 016_064_F_and_033A_172_F	0.20217689
003_071_F	016_074_F	220.8351974	3	16	F	F	F_F	003_071_F 016_074_F	-0.010659535
003_071_F	017_104_F	248.6592679	3	17	F	F	F_F	003_071_F 017_104_F	-0.080444224
003_071_F	018_116_F	213.4895855	3	18	F	F	F_F	003_071_F 018_116_F	-0.0637384
003_071_F	019_043_F	180.6777155	3	19	F	F	F_F	003_071_F 019_043_F	-0.057106417
003_071_F	019_044_F	180.6777155	3	19	F	F	F_F	003_071_F 019_044_F	-0.050343396
003_071_F	020_146_F	158.6910207	3	20	F	F	F_F	003_071_F 020_146_F	-0.049189315
003_071_F	020_150_F	158.6910207	3	20	F	F	F_F	003_071_F 020_150_F	0.02318863
003_071_F	021_110_F	133.4675269	3	21	F	F	F_F	003_071_F 021_110_F	0.000262649
003_071_F	021_158_F	133.4675269	3	21	F	F	F_F	003_071_F 021_158_F	0.050289718
003_071_F	022_133_F	102.8499762	3	22	F	F	F_F	003_071_F 022_133_F	-0.058301783
003_071_F	022_134_F	102.8499762	3	22	F	F	F_F	003_071_F 022_134_F	0.081378092
003_071_F	025_054_F	155.0972899	3	25	F	F	F_F	003_071_F 025_054_F	-0.03890697
003_071_F	025_056_F_and_026B_128_F	155.0972899	3	25	F	F	F_F	003_071_F 025_056_F_and_026B_128_F	-0.04278032
003_071_F	025_157_F	155.0972899	3	25	F	F	F_F	003_071_F 025_157_F	0.053299262
003_071_F	026A_122_F	194.0758951	3	026A	F	F	F_F	003_071_F 026A_122_F	-0.034974249
003_071_F	026B_123_F	199.6582995	3	026B	F	F	F_F	003_071_F 026B_123_F	0.111127292
003_071_F	027_160_F	249.5397524	3	27	F	F	F_F	003_071_F 027_160_F	-0.005346462
003_071_F	028_170_F	239.5569687	3	28	F	F	F_F	003_071_F 028_170_F	-0.008059969
003_071_F	028_174_F	239.5569687	3	28	F	F	F_F	003_071_F 028_174_F	0.001941489
003_071_F	029A_265_F	275.3141872	3	029A	F	F	F_F	003_071_F 029A_265_F	-0.020538163
003_071_F	029A_269_F	275.3141872	3	029A	F	F	F_F	003_071_F 029A_269_F	-0.043057768
003_071_F	029B_263_F_and_105_481_F	283.1982411	3	029B	F	F	F_F	003_071_F 029B_263_F_and_105_481_F	-0.034704201
003_071_F	029C_272_F	279.6282884	3	029C	F	F	F_F	003_071_F 029C_272_F	-0.026886697
003_071_F	031_111_F	194.4059859	3	31	F	F	F_F	003_071_F 031_111_F	0.024412061
003_071_F	032_025_F	180.1477976	3	32	F	F	F_F	003_071_F 032_025_F	-0.096644392
003_071_F	032_026_F	180.1477976	3	32	F	F	F_F	003_071_F 032_026_F	0.021846684
003_071_F	032_031_F	180.1477976	3	32	F	F	F_F	003_071_F 032_031_F	0.123338256
003_071_F	033A_164_F	205.6948812	3	033A	F	F	F_F	003_071_F 033A_164_F	0.816044703
003_071_F	033A_166_F	205.6948812	3	033A	F	F	F_F	003_071_F 033A_166_F	0.023065455
003_071_F	033A_167_F	205.6948812	3	033A	F	F	F_F	003_071_F 033A_167_F	-0.039197848
003_071_F	034_177_F	232.6424165	3	34	F	F	F_F	003_071_F 034_177_F	0.00805011
003_071_F	034_178_F	232.6424165	3	34	F	F	F_F	003_071_F 034_178_F	-0.034756655
003_071_F	034_179_F	232.6424165	3	34	F	F	F_F	003_071_F 034_179_F	-0.008072599
003_071_F	034_183_F	232.6424165	3	34	F	F	F_F	003_071_F 034_183_F	-0.018747513
003_071_F	035_118_F	273.4723127	3	35	F	F	F_F	003_071_F 035_118_F	0.036805001
003_071_F	035_200_F	273.4723127	3	35	F	F	F_F	003_071_F 035_200_F	-0.039197414
003_071_F	035_204_uF	273.4723127	3	35	F	F	F_F	003_071_F 035_204_uF	0.056907403
003_071_F	035_205_F	273.4723127	3	35	F	F	F_F	003_071_F 035_205_F	-0.005373343
003_071_F	035_208_F	273.4723127	3	35	F	F	F_F	003_071_F 035_208_F	0.058842151
003_071_F	037_275_F	315.1764364	3	37	F	F	F_F	003_071_F 037_275_F	-0.039621761
003_071_F	037_278_F	315.1764364	3	37	F	F	F_F	003_071_F 037_278_F	0.038481601
003_071_F	037_281_F	315.1764364	3	37	F	F	F_F	003_071_F 037_281_F	0.018343106
003_071_F	039_250_F	339.6842361	3	39	F	F	F_F	003_071_F 039_250_F	0.044897056
003_071_F	039_254_F	339.6842361	3	39	F	F	F_F	003_071_F 039_254_F	-0.062481997
003_071_F	040_237_F	363.1381536	3	40	F	F	F_F	003_071_F 040_237_F	0.036308166
003_071_F	040_241_F	363.1381536	3	40	F	F	F_F	003_071_F 040_241_F	0.08416991
003_071_F	041_320_F_and_105_482_F	268.2994456	3	41	F	F	F_F	003_071_F 041_320_F_and_105_482_F	-0.049497644
003_071_F	041_321_F	268.2994456	3	41	F	F	F_F	003_071_F 041_321_F	-0.009864711
003_071_F	041_324_F	268.2994456	3	41	F	F	F_F	003_071_F 041_324_F	0.024805671
003_071_F	042_716_F	309.3130289	3	42	F	F	F_F	003_071_F 042_716_F	-0.046377268
003_071_F	043_144_F	347.1392588	3	43	F	F	F_F	003_071_F 043_144_F	-0.057312496
003_071_F	044_383_F	318.2962776	3	44	F	F	F_F	003_071_F 044_383_F	-0.022759239
003_071_F	044_385_F	318.2962776	3	44	F	F	F_F	003_071_F 044_385_F	0.011585859
003_071_F	044_386_F	318.2962776	3	44	F	F	F_F	003_071_F 044_386_F	-0.08957586
003_071_F	044_392_F	318.2962776	3	44	F	F	F_F	003_071_F 044_392_F	0.041902629
003_071_F	045_371_F	358.4492353	3	45	F	F	F_F	003_071_F 045_371_F	-0.072578335
003_071_F	045_374_F	358.4492353	3	45	F	F	F_F	003_071_F 045_374_F	-0.060157778
003_071_F	046_557_F	371.8723227	3	46	F	F	F_F	003_071_F 046_557_F	0.087528207
003_071_F	046_559_F	371.8723227	3	46	F	F	F_F	003_071_F 046_559_F	-0.031289965
003_071_F	046_573_F	371.8723227	3	46	F	F	F_F	003_071_F 046_573_F	-0.03551447
003_071_F	046_581_F	371.8723227	3	46	F	F	F_F	003_071_F 046_581_F	-0.01617366
003_071_F	047_342_F	416.4967277	3	47	F	F	F_F	003_071_F 047_342_F	0.306482636
003_071_F	047_347_F	416.4967277	3	47	F	F	F_F	003_071_F 047_347_F	-0.080961706
003_071_F	048_516_F	394.3263415	3	48	F	F	F_F	003_071_F 048_516_F	-0.04864221
003_071_F	049_524_F	419.4011398	3	49	F	F	F_F	003_071_F 049_524_F	-0.043472501
003_071_F	051_143_F	370.3306265	3	51	F	F	F_F	003_071_F 051_143_F	-0.112586726
003_071_F	052_193_F	397.3115692	3	52	F	F	F_F	003_071_F 052_193_F	-0.037739397
003_071_F	054_245_F	375.1558838	3	54	F	F	F_F	003_071_F 054_245_F	-0.067939593
003_071_F	054_339_F	375.1558838	3	54	F	F	F_F	003_071_F 054_339_F	-0.055711567
003_071_F	055_218_F	347.0298828	3	55	F	F	F_F	003_071_F 055_218_F	-0.003099101
003_071_F	055_230_F	347.0298828	3	55	F	F	F_F	003_071_F 055_230_F	-0.059090112
003_071_F	056_283_F	310.9803795	3	56	F	F	F_F	003_071_F 056_283_F	0.199489559
003_071_F	056_285_F	310.9803795	3	56	F	F	F_F	003_071_F 056_285_F	-0.041882692
003_071_F	056_317_F	310.9803795	3	56	F	F	F_F	003_071_F 056_317_F	-0.031076029
003_071_F	057_289_F	340.4721444	3	57	F	F	F_F	003_071_F 057_289_F	0.002553787
003_071_F	057_487_F	340.4721444	3	57	F	F	F_F	003_071_F 057_487_F	0.036656435
003_071_F	058_542_F	351.1853131	3	58	F	F	F_F	003_071_F 058_542_F	-0.067325431
003_071_F	058_546_F	351.1853131	3	58	F	F	F_F	003_071_F 058_546_F	-0.019705629
003_071_F	059_258_F	355.8013409	3	59	F	F	F_F	003_071_F 059_258_F	-0.007768614
003_071_F	060_362_F	376.0471214	3	60	F	F	F_F	003_071_F 060_362_F	-0.017194114
003_071_F	060_364_F	376.0471214	3	60	F	F	F_F	003_071_F 060_364_F	-0.061296088
003_071_F	061_354_F	393.2476999	3	61	F	F	F_F	003_071_F 061_354_F	0.013077597
003_071_F	061_357_F	393.2476999	3	61	F	F	F_F	003_071_F 061_357_F	0.048162095
003_071_F	061_359_F	393.2476999	3	61	F	F	F_F	003_071_F 061_359_F	0.044981844
003_071_F	061_411_F	393.2476999	3	61	F	F	F_F	003_071_F 061_411_F	0.025322578
003_071_F	062_416_F	385.4873177	3	62	F	F	F_F	003_071_F 062_416_F	-0.030267084
003_071_F	064_507_F	397.9517236	3	64	F	F	F_F	003_071_F 064_507_F	0.10925792
003_071_F	064_508_F	397.9517236	3	64	F	F	F_F	003_071_F 064_508_F	-0.077608104
003_071_F	066_566_F	414.1738941	3	66	F	F	F_F	003_071_F 066_566_F	-0.023564652
003_071_F	066_570_F	414.1738941	3	66	F	F	F_F	003_071_F 066_570_F	-0.080645221
003_071_F	066_571_F_and_090_708_F	414.1738941	3	66	F	F	F_F	003_071_F 066_571_F_and_090_708_F	-0.067680482
003_071_F	067_297_F_and_067_719_F	439.6405289	3	67	F	F	F_F	003_071_F 067_297_F_and_067_719_F	0.087426683
003_071_F	067_303_F	439.6405289	3	67	F	F	F_F	003_071_F 067_303_F	-0.096543149
003_071_F	067_314_F	439.6405289	3	67	F	F	F_F	003_071_F 067_314_F	0.022412319
003_071_F	068_236_F	475.0525236	3	68	F	F	F_F	003_071_F 068_236_F	-0.06574564
003_071_F	068_715_F	475.0525236	3	68	F	F	F_F	003_071_F 068_715_F	-0.009728009
003_071_F	069_329_F	499.0234195	3	69	F	F	F_F	003_071_F 069_329_F	0.035218191
003_071_F	069_720_F	499.0234195	3	69	F	F	F_F	003_071_F 069_720_F	0.041606715
003_071_F	070_426_F	423.0457467	3	70	F	F	F_F	003_071_F 070_426_F	0.056245606
003_071_F	070_428_F	423.0457467	3	70	F	F	F_F	003_071_F 070_428_F	-0.050685523
003_071_F	071_368_F	434.0460494	3	71	F	F	F_F	003_071_F 071_368_F	0.070408468
003_071_F	071_370_F	434.0460494	3	71	F	F	F_F	003_071_F 071_370_F	-0.021414005
[truncated: 42,247 more rows]
