# Supplementary material for: Patterns of sex-biased dispersal are consistent with social and ecological constraints in a group-living cichlid fish
Source: BMC Ecol Evol. 2022 Mar 2;22:21. doi: 10.1186/s12862-022-01980-4 (PMC8889715; doi:10.1186/s12862-022-01980-4)
Supplement: Supplementary file 2 — Additional file 2. R script. R script to replicate all analyses in this paper. [file 12862_2022_1980_MOESM2_ESM.r]

library(ggplot2)
library(glmmTMB)
library(DHARMa)
library(performance)
library(multcomp)
library(mgcv)
library(car)
t1 <- theme(plot.background = element_blank(), panel.grid.major = element_blank(), panel.grid.minor = element_blank(),panel.border = element_blank(),panel.background = element_blank(), axis.line = element_line(size=.8), axis.line.x = element_line(size = 0.8), axis.line.y = element_line(size = 0.8), axis.text.x= element_text(face="bold", size=14, colour = "#636363"), axis.text.y = element_text(face="bold", size=14, colour = "#636363"), axis.title.x = element_text(size=16, face="bold", vjust = -0.5, colour = "#252525"), axis.title.y = element_text(size=16, face="bold", vjust = 2.5, colour = "#252525"))

# Within-group analyses

WG <- read.csv("Within_group_data.csv") # load the within group data

# ind1 = individual 1
# ind2 = individual 2
# ind1group = group that individual 1 belongs to
# ind2group = group that individual 2 belongs to
# ind1sex = sex of individual 1 (M = male, F = female, J = juvenile)
# ind2sex = sex of individual 2 (M = male, F = female, J = juvenile)
# contrast = comparison being made (e.g., female vs male = F_M)
# dyad = the identities of the two fish contributing to relatedness estimate
# rLR = symmetric Lynch-Ritland relatedness estimator

WG$ind1group <- as.factor(WG$ind1group)
WG$ind2group <- as.factor(WG$ind2group)
WG$ind1 <- as.factor(WG$ind1)
WG$ind2 <- as.factor(WG$ind2)
WG$dyad <- as.factor(WG$dyad)
WG$contrast <- as.factor(WG$contrast)

WG <- subset(WG, contrast != "M_J" & contrast != "F_J") # ignore the male vs juvenile and female vs juvenile comparisons
WG <- droplevels(WG)
WG$contrast <- factor(WG$contrast, levels = c("F_F", "M_M", "F_M", "J_J"))


ggplot(subset(WG, contrast == "F_F" | contrast == "M_M" | contrast == "F_M" | contrast == "J_J"), aes(x = contrast, y = rLR))+t1+
  geom_point(position = position_jitter(w = 0.15), alpha = 0.3, fill = "darkblue")+
  geom_boxplot(aes(fill = contrast), alpha = 0.6, colour = "black", outlier.shape = NA)+
  stat_summary(shape = 21, colour = "black", fill = "lightgrey", fun = "mean", geom="point", size = 3.5, stroke = 1.5)+
  scale_x_discrete(labels = c("female-female", "male-male", "male-female", "juvenile-juvenile"))+
  scale_fill_manual(values = c("#fdbb84", "#045a8d", "#c994c7", "#bdbdbd"))+
  labs(y = expression(Pairwise~relatedness~(r[LR])), x = "")+
  theme(legend.position = "none")


#####################################
### Now some statistical tests.

# Starting with within-group relatedness comparisons

# run a linear mixed effects model.
mod1 <- glmmTMB(rLR ~ contrast + (1|ind1group), data = WG)

simulationOutput <- simulateResiduals(fittedModel = mod1)
plotResiduals(simulationOutput)
check_model(mod1)
summary(mod1)

contr <- glht(mod1, linfct=mcp(contrast = "Tukey"))
summary(contr) # now run some pairwise Tukey comparisons to look for differences in within-group relatedness

tapply(WG$rLR, WG$contrast, mean)
tapply(WG$rLR, WG$contrast, sd)

################################

# Between-group analyses
BG <- read.csv("Between_group_data.csv")

# ind1 = individual 1
# ind2 = individual 2
# geodist = geographic distance between groups in centimeters
# ind1group = group that individual 1 belongs to
# ind2group = group that individual 2 belongs to
# ind1sex = sex of individual 1 (M = male, F = female)
# ind2sex = sex of individual 2 (M = male, F = female)
# contrast = comparison being made (e.g., female vs female = F_F)
# dyad = the identities of the two fish contributing to relatedness estimate
# rLR = symmetric Lynch-Ritland relatedness estimator


BG$ind1group <- as.factor(BG$ind1group)
BG$ind2group <- as.factor(BG$ind2group)
BG$ind1 <- as.factor(BG$ind1)
BG$ind2 <- as.factor(BG$ind2)
BG$dyad <- as.factor(BG$dyad)
BG$contrast <- as.factor(BG$contrast)
BG <- droplevels(BG)
levels(BG$contrast) # only has M-M and F-F

# apply Yeo-Johnson transformation
mod.lm <- lm(rLR ~ geodist, data = BG)

par(mfrow=c(1,1))
b1 <- boxCox(mod.lm, family = "yjPower", lambda = seq(0, 4, 1/10))
options(digits = 6)
print(best.lambda <- b1$x[which.max(b1$y)]) # 0
BG$rLR.yj <- yjPower(BG$rLR, lambda = best.lambda)

BG <- transform(BG, contrast = ordered(contrast)) 

mod = gam(rLR.yj ~ contrast + s(geodist, k = 5, bs = "cr") + s(geodist, by = contrast, k = 5, bs = "cr"), method = "REML", data=BG) 

summary(mod)
anova(mod)


### Within-group relatedness vs neighbourhood density
dens <- read.csv("Group_density.csv")

# Group = identity of focal group
# dens50 = number of other groups within 50 cm of focal group
# dens100 = number of other groups within 100 cm of focal group
# dens150 = number of other groups within 150 cm of focal group
# dens200 = number of other groups within 200 cm of focal group
# AvgFemalerLR = average rLR among females within group
# AvgMalerLR = average rLR among males within group
# NumMales = number of males in group (note that there must be at least 2 males for AvgMalerLR to be calculated)
# NumFemales = number of females in group (note that there must be at least 2 females for AvgFemalerLR to be calculated)


# following code is example for running the permution test on the data for female-female relatedness in relation to territory density within 200 cm.

lm <- lm(AvgFemalerLR ~ dens200, data = dens)
obs_val <- summary(lm)$coefficients[2]
summary(lm)

permfun <- function() {
  perm <- sample(nrow(dens), replace = FALSE) 
  permdat <- transform(dens,AvgFemalerLR=AvgFemalerLR[perm])
  newmodel <- update(lm, data=permdat)
  coef <- summary(newmodel)$coefficients[2]
}
permdist <- replicate(10000,permfun())
hist(permdist,col="#fdbb84",breaks=25)
abline(v=obs_val,col=2,lwd=2)

## p-value
mean(permdist<= obs_val)
