# Supplementary material for: Patterns of sex-biased dispersal are consistent with social and ecological constraints in a group-living cichlid fish
Source: BMC Ecol Evol. 2022 Mar 2;22:21. doi: 10.1186/s12862-022-01980-4 (PMC8889715; doi:10.1186/s12862-022-01980-4)
Supplement: Supplementary file 3 — Additional file 3. Group density data. Dataset containing the number of social groups found near each focal group (neighbourhood density as measured over 50 cm, 100 cm, 150 cm, and 200 cm). Dataset also contains the average within-group relatedness estimates (pairwise Lynch-Ritland) for both male-male and female-female comparisons. [file 12862_2022_1980_MOESM3_ESM.csv]

Group	dens50	dens100	dens150	dens200	AvgFemalerLR	AvgMalerLR	NumMales	NumFemales	Notes
1	1	4	11	21	0.10012832		1	3
2	2	5	12	20		0.104417144	2	1
3	2	8	16	25	-0.019680154		1	3
5	3	14	25	33		0.305048629	2	1
6	1	3	17	24			1	0
7	1	6	12	23	0.005098463		1	2
8	4	12	18	30	0.023238504		1	2
9	5	13	22	32	-0.015947142	0.642147446	2	3
10	5	10	15	30	-0.007059256		1	2	This dominant male evaded capture
11	2	9	14	23			1	1
12	1	7	13	28			1	0
13	3	11	22	37			1	0
14	3	11	23	31			1	0
15	4	9	14	26			1	1	This dominant male evaded capture
16	3	8	12	19	-0.045877853		1	2
17	2	5	11	20			1	1	This dominant male evaded capture
18	4	10	16	25		-0.067222243	2	1
19	5	11	21	31	-0.060648695	0.610017085	3	3
20	5	15	25	36	-0.044855634		1	2
21	4	15	30	40	-0.053539617		1	2
22	5	14	28	39	-0.045972479	0.031117116	2	2
23	5	12	23	37			1	0
24	4	15	26	43			1	0
25	4	17	31	47	-0.043483685		1	3
26A	6	14	31	51		0.07047553	2	1
26B	4	16	30	54			1	1
27	6	17	39	65			1	1
28	6	17	38	63	0.014461932	0.132081075	4	2
29A	8	19	41	67	0.029859974	0.343504755	3	2
29B	8	21	41	70			1	1
29C	8	20	41	67			1	1
31	4	14	22	36			1	1
32	5	14	28	43	0.065291063	0.250561787	4	4
33A	4	13	27	43	-0.028077877	0.100586728	2	3
34	3	13	29	52	0.256705285		1	4
35	1	16	35	60	-0.010566213		1	5
37	7	25	47	68	0.013637876		1	3
39	5	24	48	70	0.023519893	0.080924021	4	2
40	3	16	41	65	0.031445438		1	2
41	6	16	38	62	0.118529986	0.403937674	3	3
42	3	14	33	58		0.172996987	3	1
43	1	9	26	48			1	1
44	5	26	43	65	-0.00417707	0.297538296	2	4
45	3	21	45	63	0.109705003	-0.02338996	3	2
46	9	30	53	72	-0.014098993	0.381222791	2	4
47	8	28	54	76	-0.040834242	0.643040621	2	2
48	3	15	35	61			1	1	This dominant male evaded capture
49	6	20	44	66			1	1
50	1	4	16	43			1	0
51	1	6	18	49			1	1
52	5	16	39	61		0.347977465	2	1
53	2	12	29	52			1	1
54	6	22	46	72	-0.047963965	0.108075749	2	2
55	7	29	51	74	0.097305999		1	2
56	9	25	48	70	0.023100124		1	3
57	7	29	52	69	-0.028102994		1	2
58	9	32	54	71	-0.054585676		1	2	This dominant male evaded capture
59	8	29	54	71		0.313299887	2	1
60	11	32	56	76	-0.024576888		1	2
61	7	29	52	78	-0.002158658	0.23795714	3	4
62	10	30	54	77			1	1
63	10	30	56	82			1	1
64	10	33	57	77	-0.025067986	0.015225313	3	2
65	9	31	57	76		0.252000132	2	0
66	10	31	59	79	-0.028781502		1	3
67	4	16	36	59	-0.009917736	-0.023986262	2	3
68	2	14	36	54	-0.06169078	0.245404971	3	2
69	2	8	15	27	0.360260951		1	2
70	5	20	44	69	-0.067302789		1	2
71	7	28	47	79	0.030165362		1	2
72	5	21	45	69	0.540396518		1	2
73	3	22	44	65			1	1
74	6	25	51	75		0.009081466	2	1
75	5	29	56	76		0.183063428	2	2
76	3	13	32	57			1	1
77	6	15	40	57	0.039528446	0.647679884	3	5
78	3	13	27	46	0.019890408		1	2
79	2	9	18	33			1	1
80	1	6	13	26			1	1
81	5	17	31	54			1	1
82	5	22	43	64	0.018172634		1	3
83	3	15	28	45			1	1
84	1	5	11	21	0.432548912	0.02487777	5	2
85A	2	11	21	39			1	1	This dominant male evaded capture
85B	2	10	24	43			1	1
86	3	8	21	39	0.007468967		1	2
87	0	8	28	50			1	0
88	2	18	40	59	-0.009012361		1	3
89	2	16	33	54	0.137090287	0.68423651	2	3
90	9	29	56	79			1	1
91	6	27	49	70	0.039949011	0.017267772	3	6
92	4	20	36	60	0.031639621	0.055105255	2	5
93	6	27	55	79		0.032177728	2	1
94	5	26	52	74			1	1
95	10	30	53	81	-0.013642692	-0.04539872	2	3
96	6	19	44	66	-0.006399412		1	4	This dominant male evaded capture
97	7	29	50	82		0.458449266	2	1
99	10	30	59	81	0.001994815	0.493353794	2	4
100	5	18	38	56	0.043252527	-0.058982362	2	4
101	4	22	40	63		-0.044727237	2	1
102	9	31	53	84			1	1
104	5	23	47	69	-0.009908613		1	3
105	7	24	43	71			1	0
106	5	21	49	69	-0.019655078		1	5
107	3	15	34	56			1	1
108	3	15	32	50	0.219109453	0.349023478	3	3
109	3	11	28	43	0.534410783		1	2
110	2	12	22	35	0.320268515	-0.024739526	2	4
111A	7	28	54	75	0.00222105	-0.022412378	2	6
111B	7	25	52	74			1	1
112	5	24	45	69	-0.00588441		1	2
113	4	21	41	67	0.219135503		1	4
114	5	15	38	60			1	1
115	3	10	26	47	-0.003918774		1	2
116	3	15	31	55	-0.055803783	0.584179815	3	2
117A	3	9	22	44			1	1
117B	3	8	23	43		0.838491124	3	2
118	2	8	20	38	0.054478005	0.420175279	4	6
119	1	4	10	24			1	1
120	2	5	13	26		0.282287633	2	1
121	1	2	7	17			1	1
122	2	11	22	37			1	0
123	0	0	3	8			1	0
SM1	3	13	29	51			1	0
SM2	4	15	34	56			1	0
SM3	2	6	15	27			1	0
SM4	1	6	15	27			1	0
SM5	2	7	16	27			1	0
