# Supplementary material for: Patterns of sex-biased dispersal are consistent with social and ecological constraints in a group-living cichlid fish
Source: BMC Ecol Evol. 2022 Mar 2;22:21. doi: 10.1186/s12862-022-01980-4 (PMC8889715; doi:10.1186/s12862-022-01980-4)
Supplement: Supplementary file 4 — Additional file 4. Within-group data. Pairwise Lynch-Ritland relatedness estimates for each pairing of fish that reside together in the same social group. [file 12862_2022_1980_MOESM4_ESM.csv]

ind1	ind2	ind1group	ind2group	ind1sex	ind2sex	contrast	dyad	rLR
001_058_F	001_059_F	1	1	F	F	F_F	001_058_F 001_059_F	0.162405087
001_058_F	001_060_J	1	1	F	J	F_J	001_058_F 001_060_J	0.524711837
001_058_F	001_061_J	1	1	F	J	F_J	001_058_F 001_061_J	-0.072320043
001_058_F	001_062_DM	1	1	F	M	F_M	001_058_F 001_062_DM	0.060891481
001_058_F	001_093_F	1	1	F	F	F_F	001_058_F 001_093_F	0.119864073
001_058_F	001_094_J	1	1	F	J	F_J	001_058_F 001_094_J	0.324874751
001_058_F	001_096_J	1	1	F	J	F_J	001_058_F 001_096_J	-0.099333941
001_059_F	001_060_J	1	1	F	J	F_J	001_059_F 001_060_J	0.177851344
001_059_F	001_061_J	1	1	F	J	F_J	001_059_F 001_061_J	0.02916148
001_059_F	001_062_DM	1	1	F	M	F_M	001_059_F 001_062_DM	0.010274605
001_059_F	001_093_F	1	1	F	F	F_F	001_059_F 001_093_F	0.0181158
001_059_F	001_094_J	1	1	F	J	F_J	001_059_F 001_094_J	0.3655997
001_059_F	001_096_J	1	1	F	J	F_J	001_059_F 001_096_J	0.089605987
001_060_J	001_061_J	1	1	J	J	J_J	001_060_J 001_061_J	-0.039864255
001_060_J	001_062_DM	1	1	J	M	M_J	001_060_J 001_062_DM	0.04350858
001_060_J	001_093_F	1	1	J	F	F_J	001_060_J 001_093_F	0.181010796
001_060_J	001_094_J	1	1	J	J	J_J	001_060_J 001_094_J	0.339455887
001_060_J	001_096_J	1	1	J	J	J_J	001_060_J 001_096_J	-0.053445367
001_061_J	001_062_DM	1	1	J	M	M_J	001_061_J 001_062_DM	-0.005145326
001_061_J	001_093_F	1	1	J	F	F_J	001_061_J 001_093_F	0.013347603
001_061_J	001_094_J	1	1	J	J	J_J	001_061_J 001_094_J	0.029314375
001_061_J	001_096_J	1	1	J	J	J_J	001_061_J 001_096_J	0.496722428
001_062_DM	001_093_F	1	1	M	F	F_M	001_062_DM 001_093_F	0.234198365
001_062_DM	001_094_J	1	1	M	J	M_J	001_062_DM 001_094_J	0.16038724
001_062_DM	001_096_J	1	1	M	J	M_J	001_062_DM 001_096_J	-0.024856115
001_093_F	001_094_J	1	1	F	J	F_J	001_093_F 001_094_J	0.28982132
001_093_F	001_096_J	1	1	F	J	F_J	001_093_F 001_096_J	-0.007626706
001_094_J	001_096_J	1	1	J	J	J_J	001_094_J 001_096_J	0.043730839
002_017_F	002_018_M	2	2	F	M	F_M	002_017_F 002_018_M	-0.013692425
002_017_F	002_086_M	2	2	F	M	F_M	002_017_F 002_086_M	-0.066938415
002_018_M	002_086_M	2	2	M	M	M_M	002_018_M 002_086_M	0.104417144
003_065_J	003_066_J	3	3	J	J	J_J	003_065_J 003_066_J	0.628945559
003_065_J	003_067_DM	3	3	J	M	M_J	003_065_J 003_067_DM	0.449713376
003_065_J	003_068_J	3	3	J	J	J_J	003_065_J 003_068_J	0.219630239
003_065_J	003_069_J	3	3	J	J	J_J	003_065_J 003_069_J	0.596167897
003_065_J	003_070_F	3	3	J	F	F_J	003_065_J 003_070_F	-0.007253852
003_065_J	003_071_F	3	3	J	F	F_J	003_065_J 003_071_F	-0.041668524
003_065_J	003_092_F_and_087_959_F	3	3	J	F	F_J	003_065_J 003_092_F_and_087_959_F	0.162908666
003_066_J	003_067_DM	3	3	J	M	M_J	003_066_J 003_067_DM	0.664775444
003_066_J	003_068_J	3	3	J	J	J_J	003_066_J 003_068_J	0.278189487
003_066_J	003_069_J	3	3	J	J	J_J	003_066_J 003_069_J	0.546278555
003_066_J	003_070_F	3	3	J	F	F_J	003_066_J 003_070_F	-0.051168665
003_066_J	003_071_F	3	3	J	F	F_J	003_066_J 003_071_F	-0.046716006
003_066_J	003_092_F_and_087_959_F	3	3	J	F	F_J	003_066_J 003_092_F_and_087_959_F	0.22511019
003_067_DM	003_068_J	3	3	M	J	M_J	003_067_DM 003_068_J	0.618549641
003_067_DM	003_069_J	3	3	M	J	M_J	003_067_DM 003_069_J	0.544481195
003_067_DM	003_070_F	3	3	M	F	F_M	003_067_DM 003_070_F	0.007707522
003_067_DM	003_071_F	3	3	M	F	F_M	003_067_DM 003_071_F	-0.034990812
003_067_DM	003_092_F_and_087_959_F	3	3	M	F	F_M	003_067_DM 003_092_F_and_087_959_F	0.38746571
003_068_J	003_069_J	3	3	J	J	J_J	003_068_J 003_069_J	0.376621983
003_068_J	003_070_F	3	3	J	F	F_J	003_068_J 003_070_F	-0.071614504
003_068_J	003_071_F	3	3	J	F	F_J	003_068_J 003_071_F	0.382632724
003_068_J	003_092_F_and_087_959_F	3	3	J	F	F_J	003_068_J 003_092_F_and_087_959_F	0.152144656
003_069_J	003_070_F	3	3	J	F	F_J	003_069_J 003_070_F	-0.039521752
003_069_J	003_071_F	3	3	J	F	F_J	003_069_J 003_071_F	0.308263041
003_069_J	003_092_F_and_087_959_F	3	3	J	F	F_J	003_069_J 003_092_F_and_087_959_F	0.197386512
003_070_F	003_071_F	3	3	F	F	F_F	003_070_F 003_071_F	-0.106577053
003_070_F	003_092_F_and_087_959_F	3	3	F	F	F_F	003_070_F 003_092_F_and_087_959_F	0.075415814
003_071_F	003_092_F_and_087_959_F	3	3	F	F	F_F	003_071_F 003_092_F_and_087_959_F	-0.027879224
005_077_M	005_079_F	5	5	M	F	F_M	005_077_M 005_079_F	-0.025412598
005_077_M	005_80_DM	5	5	M	M	M_M	005_077_M 005_80_DM	0.305048629
005_079_F	005_80_DM	5	5	F	M	F_M	005_079_F 005_80_DM	-0.018915385
007_072_M	007_075_F	7	7	M	F	F_M	007_072_M 007_075_F	-0.059816379
007_072_M	007_082_F	7	7	M	F	F_M	007_072_M 007_082_F	-0.014079002
007_075_F	007_082_F	7	7	F	F	F_F	007_075_F 007_082_F	0.005098463
008_087_J	008_088_F	8	8	J	F	F_J	008_087_J 008_088_F	0.038244997
008_087_J	008_089_F	8	8	J	F	F_J	008_087_J 008_089_F	0.406040239
008_087_J	008_188_DM	8	8	J	M	M_J	008_087_J 008_188_DM	0.537650351
008_088_F	008_089_F	8	8	F	F	F_F	008_088_F 008_089_F	0.023238504
008_088_F	008_188_DM	8	8	F	M	F_M	008_088_F 008_188_DM	-0.019464635
008_089_F	008_188_DM	8	8	F	M	F_M	008_089_F 008_188_DM	0.036635181
009_034_F	009_035_F	9	9	F	F	F_F	009_034_F 009_035_F	-0.015701338
009_034_F	009_037_M	9	9	F	M	F_M	009_034_F 009_037_M	-0.037555968
009_034_F	009_038_F	9	9	F	F	F_F	009_034_F 009_038_F	-0.058282751
009_034_F	009_084_J	9	9	F	J	F_J	009_034_F 009_084_J	0.004245003
009_034_F	009_085_M	9	9	F	M	F_M	009_034_F 009_085_M	-0.021718033
009_035_F	009_037_M	9	9	F	M	F_M	009_035_F 009_037_M	0.027733008
009_035_F	009_038_F	9	9	F	F	F_F	009_035_F 009_038_F	0.026142664
009_035_F	009_084_J	9	9	F	J	F_J	009_035_F 009_084_J	0.144365771
009_035_F	009_085_M	9	9	F	M	F_M	009_035_F 009_085_M	-0.020002707
009_037_M	009_038_F	9	9	M	F	F_M	009_037_M 009_038_F	-0.033983651
009_037_M	009_084_J	9	9	M	J	M_J	009_037_M 009_084_J	0.409434388
009_037_M	009_085_M	9	9	M	M	M_M	009_037_M 009_085_M	0.642147446
009_038_F	009_084_J	9	9	F	J	F_J	009_038_F 009_084_J	-0.060141503
009_038_F	009_085_M	9	9	F	M	F_M	009_038_F 009_085_M	-0.044117463
009_084_J	009_085_M	9	9	J	M	M_J	009_084_J 009_085_M	0.572871
010_091_F	010_189_F	10	10	F	F	F_F	010_091_F 010_189_F	-0.007059256
016_020_M_and_017_131_M	016_063_JF	16	16	M	J	M_J	016_020_M_and_017_131_M 016_063_JF	0.386747519
016_020_M_and_017_131_M	016_064_F_and_033A_172_F	16	16	M	F	F_M	016_020_M_and_017_131_M 016_064_F_and_033A_172_F	0.301317996
016_020_M_and_017_131_M	016_074_F	16	16	M	F	F_M	016_020_M_and_017_131_M 016_074_F	-0.048752429
016_020_M_and_017_131_M	016_083_JM	16	16	M	J	M_J	016_020_M_and_017_131_M 016_083_JM	0.43506233
016_063_JF	016_064_F_and_033A_172_F	16	16	J	F	F_J	016_063_JF 016_064_F_and_033A_172_F	0.796237297
016_063_JF	016_074_F	16	16	J	F	F_J	016_063_JF 016_074_F	-0.066830478
016_063_JF	016_083_JM	16	16	J	J	J_J	016_063_JF 016_083_JM	0.291795992
016_064_F_and_033A_172_F	016_074_F	16	16	F	F	F_F	016_064_F_and_033A_172_F 016_074_F	-0.045877853
016_064_F_and_033A_172_F	016_083_JM	16	16	F	J	F_J	016_064_F_and_033A_172_F 016_083_JM	0.296927469
016_074_F	016_083_JM	16	16	F	J	F_J	016_074_F 016_083_JM	-0.074529824
017_103_J	017_104_F	17	17	J	F	F_J	017_103_J 017_104_F	0.343854941
017_103_J	017_105_JM	17	17	J	J	J_J	017_103_J 017_105_JM	0.258631968
017_103_J	017_106_J	17	17	J	J	J_J	017_103_J 017_106_J	0.29740624
017_104_F	017_105_JM	17	17	F	J	F_J	017_104_F 017_105_JM	0.441036932
017_104_F	017_106_J	17	17	F	J	F_J	017_104_F 017_106_J	0.348849991
017_105_JM	017_106_J	17	17	J	J	J_J	017_105_JM 017_106_J	0.636612174
018_113_M	018_114_J	18	18	M	J	M_J	018_113_M 018_114_J	0.255545484
018_113_M	018_116_F	18	18	M	F	F_M	018_113_M 018_116_F	0.43080872
018_113_M	018_117_M	18	18	M	M	M_M	018_113_M 018_117_M	-0.067222243
018_114_J	018_116_F	18	18	J	F	F_J	018_114_J 018_116_F	0.437477213
018_114_J	018_117_M	18	18	J	M	M_J	018_114_J 018_117_M	0.051522504
018_116_F	018_117_M	18	18	F	M	F_M	018_116_F 018_117_M	0.030822604
019_042_M	019_043_F	19	19	M	F	F_M	019_042_M 019_043_F	0.230262771
019_042_M	019_044_F	19	19	M	F	F_M	019_042_M 019_044_F	-0.040307129
019_042_M	019_045_JF	19	19	M	J	M_J	019_042_M 019_045_JF	0.258011867
019_042_M	019_051_M	19	19	M	M	M_M	019_042_M 019_051_M	0.621805546
019_042_M	019_052_J	19	19	M	J	M_J	019_042_M 019_052_J	0.372820431
019_042_M	019_098_M	19	19	M	M	M_M	019_042_M 019_098_M	0.579986291
019_042_M	019_099_JM	19	19	M	J	M_J	019_042_M 019_099_JM	0.105720786
019_042_M	019_100_J	19	19	M	J	M_J	019_042_M 019_100_J	0.282878673
019_042_M	019_101_J	19	19	M	J	M_J	019_042_M 019_101_J	0.256265851
019_042_M	019_102_J	19	19	M	J	M_J	019_042_M 019_102_J	0.399914076
019_042_M	019_210_J	19	19	M	J	M_J	019_042_M 019_210_J	0.241992519
019_043_F	019_044_F	19	19	F	F	F_F	019_043_F 019_044_F	-0.060648695
019_043_F	019_045_JF	19	19	F	J	F_J	019_043_F 019_045_JF	-0.084916966
019_043_F	019_051_M	19	19	F	M	F_M	019_043_F 019_051_M	0.31125387
019_043_F	019_052_J	19	19	F	J	F_J	019_043_F 019_052_J	-0.08958253
019_043_F	019_098_M	19	19	F	M	F_M	019_043_F 019_098_M	-0.066417879
019_043_F	019_099_JM	19	19	F	J	F_J	019_043_F 019_099_JM	0.493691351
019_043_F	019_100_J	19	19	F	J	F_J	019_043_F 019_100_J	-0.088332508
019_043_F	019_101_J	19	19	F	J	F_J	019_043_F 019_101_J	-0.033031063
019_043_F	019_102_J	19	19	F	J	F_J	019_043_F 019_102_J	0.511668766
019_043_F	019_210_J	19	19	F	J	F_J	019_043_F 019_210_J	-0.094397174
019_044_F	019_045_JF	19	19	F	J	F_J	019_044_F 019_045_JF	0.474347052
019_044_F	019_051_M	19	19	F	M	F_M	019_044_F 019_051_M	-0.089157301
019_044_F	019_052_J	19	19	F	J	F_J	019_044_F 019_052_J	0.538499978
019_044_F	019_098_M	19	19	F	M	F_M	019_044_F 019_098_M	-0.056025449
019_044_F	019_099_JM	19	19	F	J	F_J	019_044_F 019_099_JM	-0.053136971
019_044_F	019_100_J	19	19	F	J	F_J	019_044_F 019_100_J	0.718320879
019_044_F	019_101_J	19	19	F	J	F_J	019_044_F 019_101_J	0.547057681
019_044_F	019_102_J	19	19	F	J	F_J	019_044_F 019_102_J	-0.089544465
019_044_F	019_210_J	19	19	F	J	F_J	019_044_F 019_210_J	0.555164913
019_045_JF	019_051_M	19	19	J	M	M_J	019_045_JF 019_051_M	0.141925661
019_045_JF	019_052_J	19	19	J	J	J_J	019_045_JF 019_052_J	0.393373531
019_045_JF	019_098_M	19	19	J	M	M_J	019_045_JF 019_098_M	0.451095221
019_045_JF	019_099_JM	19	19	J	J	J_J	019_045_JF 019_099_JM	0.228733917
019_045_JF	019_100_J	19	19	J	J	J_J	019_045_JF 019_100_J	0.436256579
019_045_JF	019_101_J	19	19	J	J	J_J	019_045_JF 019_101_J	0.440317114
019_045_JF	019_102_J	19	19	J	J	J_J	019_045_JF 019_102_J	0.154321978
019_045_JF	019_210_J	19	19	J	J	J_J	019_045_JF 019_210_J	0.587265777
019_051_M	019_052_J	19	19	M	J	M_J	019_051_M 019_052_J	0.396125143
019_051_M	019_098_M	19	19	M	M	M_M	019_051_M 019_098_M	0.62825942
019_051_M	019_099_JM	19	19	M	J	M_J	019_051_M 019_099_JM	0.299220728
019_051_M	019_100_J	19	19	M	J	M_J	019_051_M 019_100_J	0.246164383
019_051_M	019_101_J	19	19	M	J	M_J	019_051_M 019_101_J	0.403395401
019_051_M	019_102_J	19	19	M	J	M_J	019_051_M 019_102_J	0.632311204
019_051_M	019_210_J	19	19	M	J	M_J	019_051_M 019_210_J	0.277724374
019_052_J	019_098_M	19	19	J	M	M_J	019_052_J 019_098_M	0.431575561
019_052_J	019_099_JM	19	19	J	J	J_J	019_052_J 019_099_JM	0.034294207
019_052_J	019_100_J	19	19	J	J	J_J	019_052_J 019_100_J	0.554316928
019_052_J	019_101_J	19	19	J	J	J_J	019_052_J 019_101_J	0.320960383
019_052_J	019_102_J	19	19	J	J	J_J	019_052_J 019_102_J	0.325344109
019_052_J	019_210_J	19	19	J	J	J_J	019_052_J 019_210_J	0.543072535
019_098_M	019_099_JM	19	19	M	J	M_J	019_098_M 019_099_JM	0.44510061
019_098_M	019_100_J	19	19	M	J	M_J	019_098_M 019_100_J	0.391041059
019_098_M	019_101_J	19	19	M	J	M_J	019_098_M 019_101_J	0.45243432
019_098_M	019_102_J	19	19	M	J	M_J	019_098_M 019_102_J	0.557050725
019_098_M	019_210_J	19	19	M	J	M_J	019_098_M 019_210_J	0.528467939
019_099_JM	019_100_J	19	19	J	J	J_J	019_099_JM 019_100_J	0.096187864
019_099_JM	019_101_J	19	19	J	J	J_J	019_099_JM 019_101_J	0.19988515
019_099_JM	019_102_J	19	19	J	J	J_J	019_099_JM 019_102_J	0.491121432
019_099_JM	019_210_J	19	19	J	J	J_J	019_099_JM 019_210_J	0.340658683
019_100_J	019_101_J	19	19	J	J	J_J	019_100_J 019_101_J	0.746608109
019_100_J	019_102_J	19	19	J	J	J_J	019_100_J 019_102_J	0.226254723
019_100_J	019_210_J	19	19	J	J	J_J	019_100_J 019_210_J	0.797093618
019_101_J	019_102_J	19	19	J	J	J_J	019_101_J 019_102_J	0.418786567
019_101_J	019_210_J	19	19	J	J	J_J	019_101_J 019_210_J	0.601822383
019_102_J	019_210_J	19	19	J	J	J_J	019_102_J 019_210_J	0.30902504
020_146_F	020_147_J	20	20	F	J	F_J	020_146_F 020_147_J	-0.039965052
020_146_F	020_148_J	20	20	F	J	F_J	020_146_F 020_148_J	-0.03201823
020_146_F	020_149_DM	20	20	F	M	F_M	020_146_F 020_149_DM	-0.034382036
020_146_F	020_150_F	20	20	F	F	F_F	020_146_F 020_150_F	-0.044855634
020_147_J	020_148_J	20	20	J	J	J_J	020_147_J 020_148_J	0.378296751
020_147_J	020_149_DM	20	20	J	M	M_J	020_147_J 020_149_DM	0.468279853
020_147_J	020_150_F	20	20	J	F	F_J	020_147_J 020_150_F	0.659669673
020_148_J	020_149_DM	20	20	J	M	M_J	020_148_J 020_149_DM	0.205653918
020_148_J	020_150_F	20	20	J	F	F_J	020_148_J 020_150_F	0.618273998
020_149_DM	020_150_F	20	20	M	F	F_M	020_149_DM 020_150_F	0.05495449
021_107_J	021_108_J	21	21	J	J	J_J	021_107_J 021_108_J	0.461189829
021_107_J	021_109_DM	21	21	J	M	M_J	021_107_J 021_109_DM	0.552238934
021_107_J	021_110_F	21	21	J	F	F_J	021_107_J 021_110_F	-0.014561463
021_107_J	021_121_J	21	21	J	J	J_J	021_107_J 021_121_J	-0.031862971
021_107_J	021_158_F	21	21	J	F	F_J	021_107_J 021_158_F	0.168008059
021_108_J	021_109_DM	21	21	J	M	M_J	021_108_J 021_109_DM	0.300750645
021_108_J	021_110_F	21	21	J	F	F_J	021_108_J 021_110_F	-0.008534026
021_108_J	021_121_J	21	21	J	J	J_J	021_108_J 021_121_J	0.003883425
021_108_J	021_158_F	21	21	J	F	F_J	021_108_J 021_158_F	0.728219898
021_109_DM	021_110_F	21	21	M	F	F_M	021_109_DM 021_110_F	-0.020117709
021_109_DM	021_121_J	21	21	M	J	M_J	021_109_DM 021_121_J	0.01673382
021_109_DM	021_158_F	21	21	M	F	F_M	021_109_DM 021_158_F	0.020466502
021_110_F	021_121_J	21	21	F	J	F_J	021_110_F 021_121_J	0.036234476
021_110_F	021_158_F	21	21	F	F	F_F	021_110_F 021_158_F	-0.053539617
021_121_J	021_158_F	21	21	J	F	F_J	021_121_J 021_158_F	0.003768728
022_130_J	022_132_J	22	22	J	J	J_J	022_130_J 022_132_J	0.099714886
022_130_J	022_133_F	22	22	J	F	F_J	022_130_J 022_133_F	-0.027017611
022_130_J	022_134_F	22	22	J	F	F_J	022_130_J 022_134_F	0.071419563
022_130_J	022_135_DM	22	22	J	M	M_J	022_130_J 022_135_DM	0.107554506
022_130_J	022_136_M	22	22	J	M	M_J	022_130_J 022_136_M	-0.065860199
022_130_J	022_137_J	22	22	J	J	J_J	022_130_J 022_137_J	-0.03547969
022_130_J	022_138_J	22	22	J	J	J_J	022_130_J 022_138_J	-0.008472636
022_130_J	022_139_J	22	22	J	J	J_J	022_130_J 022_139_J	-0.039669599
022_130_J	022_159_J	22	22	J	J	J_J	022_130_J 022_159_J	-0.022184586
022_132_J	022_133_F	22	22	J	F	F_J	022_132_J 022_133_F	-0.030150435
022_132_J	022_134_F	22	22	J	F	F_J	022_132_J 022_134_F	0.672632974
022_132_J	022_135_DM	22	22	J	M	M_J	022_132_J 022_135_DM	-0.002979751
022_132_J	022_136_M	22	22	J	M	M_J	022_132_J 022_136_M	0.450099114
022_132_J	022_137_J	22	22	J	J	J_J	022_132_J 022_137_J	0.288250052
022_132_J	022_138_J	22	22	J	J	J_J	022_132_J 022_138_J	0.33692438
022_132_J	022_139_J	22	22	J	J	J_J	022_132_J 022_139_J	0.001570882
022_132_J	022_159_J	22	22	J	J	J_J	022_132_J 022_159_J	0.044999264
022_133_F	022_134_F	22	22	F	F	F_F	022_133_F 022_134_F	-0.045972479
022_133_F	022_135_DM	22	22	F	M	F_M	022_133_F 022_135_DM	-0.086436024
022_133_F	022_136_M	22	22	F	M	F_M	022_133_F 022_136_M	-0.025235998
022_133_F	022_137_J	22	22	F	J	F_J	022_133_F 022_137_J	0.417148141
022_133_F	022_138_J	22	22	F	J	F_J	022_133_F 022_138_J	0.274213231
022_133_F	022_139_J	22	22	F	J	F_J	022_133_F 022_139_J	0.328193658
022_133_F	022_159_J	22	22	F	J	F_J	022_133_F 022_159_J	0.363365648
022_134_F	022_135_DM	22	22	F	M	F_M	022_134_F 022_135_DM	-0.021215385
022_134_F	022_136_M	22	22	F	M	F_M	022_134_F 022_136_M	0.046252073
022_134_F	022_137_J	22	22	F	J	F_J	022_134_F 022_137_J	-0.051984036
022_134_F	022_138_J	22	22	F	J	F_J	022_134_F 022_138_J	-0.004098402
022_134_F	022_139_J	22	22	F	J	F_J	022_134_F 022_139_J	-0.002724923
022_134_F	022_159_J	22	22	F	J	F_J	022_134_F 022_159_J	-0.031099863
022_135_DM	022_136_M	22	22	M	M	M_M	022_135_DM 022_136_M	0.031117116
022_135_DM	022_137_J	22	22	M	J	M_J	022_135_DM 022_137_J	-0.022325181
022_135_DM	022_138_J	22	22	M	J	M_J	022_135_DM 022_138_J	-0.035605444
022_135_DM	022_139_J	22	22	M	J	M_J	022_135_DM 022_139_J	0.079992362
022_135_DM	022_159_J	22	22	M	J	M_J	022_135_DM 022_159_J	-0.038325375
022_136_M	022_137_J	22	22	M	J	M_J	022_136_M 022_137_J	0.421166841
022_136_M	022_138_J	22	22	M	J	M_J	022_136_M 022_138_J	0.492996827
022_136_M	022_139_J	22	22	M	J	M_J	022_136_M 022_139_J	0.379347903
022_136_M	022_159_J	22	22	M	J	M_J	022_136_M 022_159_J	0.163627269
022_137_J	022_138_J	22	22	J	J	J_J	022_137_J 022_138_J	0.827957245
022_137_J	022_139_J	22	22	J	J	J_J	022_137_J 022_139_J	0.179904924
022_137_J	022_159_J	22	22	J	J	J_J	022_137_J 022_159_J	0.375202361
022_138_J	022_139_J	22	22	J	J	J_J	022_138_J 022_139_J	0.140857854
022_138_J	022_159_J	22	22	J	J	J_J	022_138_J 022_159_J	0.22272093
022_139_J	022_159_J	22	22	J	J	J_J	022_139_J 022_159_J	0.207467564
025_053_J	025_054_F	25	25	J	F	F_J	025_053_J 025_054_F	0.108975108
025_053_J	025_056_F_and_026B_128_F	25	25	J	F	F_J	025_053_J 025_056_F_and_026B_128_F	-0.004341595
025_053_J	025_057_J	25	25	J	J	J_J	025_053_J 025_057_J	0.428423275
025_053_J	025_157_F	25	25	J	F	F_J	025_053_J 025_157_F	-0.011680933
025_053_J	025_55_DM	25	25	J	M	M_J	025_053_J 025_55_DM	0.516469542
025_054_F	025_056_F_and_026B_128_F	25	25	F	F	F_F	025_054_F 025_056_F_and_026B_128_F	-0.015735963
025_054_F	025_057_J	25	25	F	J	F_J	025_054_F 025_057_J	-0.041165928
025_054_F	025_157_F	25	25	F	F	F_F	025_054_F 025_157_F	-0.072109854
025_054_F	025_55_DM	25	25	F	M	F_M	025_054_F 025_55_DM	-0.009039898
025_056_F_and_026B_128_F	025_057_J	25	25	F	J	F_J	025_056_F_and_026B_128_F 025_057_J	-0.042296778
025_056_F_and_026B_128_F	025_157_F	25	25	F	F	F_F	025_056_F_and_026B_128_F 025_157_F	-0.042605239
025_056_F_and_026B_128_F	025_55_DM	25	25	F	M	F_M	025_056_F_and_026B_128_F 025_55_DM	-0.038288423
025_057_J	025_157_F	25	25	J	F	F_J	025_057_J 025_157_F	-0.069967102
025_057_J	025_55_DM	25	25	J	M	M_J	025_057_J 025_55_DM	0.404181282
025_157_F	025_55_DM	25	25	F	M	F_M	025_157_F 025_55_DM	-0.047583653
026A_122_F	026A_124_M	026A	026A	F	M	F_M	026A_122_F 026A_124_M	0.745823389
026A_122_F	026A_125_M	026A	026A	F	M	F_M	026A_122_F 026A_125_M	0.027111805
026A_156_JM	026A_122_F	026A	026A	J	F	F_J	026A_122_F 026A_156_JM	0.276783486
026A_124_M	026A_125_M	026A	026A	M	M	M_M	026A_124_M 026A_125_M	0.07047553
026A_156_JM	026A_124_M	026A	026A	J	M	M_J	026A_124_M 026A_156_JM	0.232877028
026A_156_JM	026A_125_M	026A	026A	J	M	M_J	026A_125_M 026A_156_JM	0.139170285
026B_123_F	026B_126_J	026B	026B	F	J	F_J	026B_123_F 026B_126_J	0.028732372
026B_123_F	026B_127_M	026B	026B	F	M	F_M	026B_123_F 026B_127_M	-0.007650786
026B_123_F	026B_129_JM	026B	026B	F	J	F_J	026B_123_F 026B_129_JM	-0.029623104
026B_126_J	026B_127_M	026B	026B	J	M	M_J	026B_126_J 026B_127_M	0.303561668
026B_126_J	026B_129_JM	026B	026B	J	J	J_J	026B_126_J 026B_129_JM	0.523288891
026B_127_M	026B_129_JM	026B	026B	M	J	M_J	026B_127_M 026B_129_JM	0.180137173
027_142_J	027_160_F	27	27	J	F	F_J	027_142_J 027_160_F	-0.023435514
027_142_J	027_162_J	27	27	J	J	J_J	027_142_J 027_162_J	0.103519308
027_142_J	027_186_J	27	27	J	J	J_J	027_142_J 027_186_J	0.22936325
027_142_J	027_187_M_and_035_203_M	27	27	J	M	M_J	027_142_J 027_187_M_and_035_203_M	-0.059037129
027_160_F	027_162_J	27	27	F	J	F_J	027_160_F 027_162_J	-0.004493095
027_160_F	027_186_J	27	27	F	J	F_J	027_160_F 027_186_J	0.001514578
027_160_F	027_187_M_and_035_203_M	27	27	F	M	F_M	027_160_F 027_187_M_and_035_203_M	-0.027761484
027_162_J	027_186_J	27	27	J	J	J_J	027_162_J 027_186_J	0.687137337
027_162_J	027_187_M_and_035_203_M	27	27	J	M	M_J	027_162_J 027_187_M_and_035_203_M	-0.041213138
027_186_J	027_187_M_and_035_203_M	27	27	J	M	M_J	027_186_J 027_187_M_and_035_203_M	-0.035733164
028_168_J	028_169_J_and_074_634_F	28	28	J	J	J_J	028_168_J 028_169_J_and_074_634_F	-0.007117652
028_168_J	028_170_F	28	28	J	F	F_J	028_168_J 028_170_F	-0.031300638
028_168_J	028_171_J	28	28	J	J	J_J	028_168_J 028_171_J	-0.004798884
028_168_J	028_174_F	28	28	J	F	F_J	028_168_J 028_174_F	0.032277244
028_168_J	028_211_M	28	28	J	M	M_J	028_168_J 028_211_M	-0.033811383
028_168_J	028_213_DM	28	28	J	M	M_J	028_168_J 028_213_DM	0.039281223
028_168_J	028_213_M	28	28	J	M	M_J	028_168_J 028_213_M	-0.003361157
028_168_J	028_407_M	28	28	J	M	M_J	028_168_J 028_407_M	0.007765564
028_169_J_and_074_634_F	028_170_F	28	28	J	F	F_J	028_169_J_and_074_634_F 028_170_F	-0.017729183
028_169_J_and_074_634_F	028_171_J	28	28	J	J	J_J	028_169_J_and_074_634_F 028_171_J	-0.060949151
028_169_J_and_074_634_F	028_174_F	28	28	J	F	F_J	028_169_J_and_074_634_F 028_174_F	0.029244028
028_169_J_and_074_634_F	028_211_M	28	28	J	M	M_J	028_169_J_and_074_634_F 028_211_M	-0.036410644
028_169_J_and_074_634_F	028_213_DM	28	28	J	M	M_J	028_169_J_and_074_634_F 028_213_DM	-0.011347643
028_169_J_and_074_634_F	028_213_M	28	28	J	M	M_J	028_169_J_and_074_634_F 028_213_M	0.203741707
028_169_J_and_074_634_F	028_407_M	28	28	J	M	M_J	028_169_J_and_074_634_F 028_407_M	0.109358628
028_170_F	028_171_J	28	28	F	J	F_J	028_170_F 028_171_J	0.027178546
028_170_F	028_174_F	28	28	F	F	F_F	028_170_F 028_174_F	0.014461932
028_170_F	028_211_M	28	28	F	M	F_M	028_170_F 028_211_M	0.006702512
028_170_F	028_213_DM	28	28	F	M	F_M	028_170_F 028_213_DM	0.071474516
028_170_F	028_213_M	28	28	F	M	F_M	028_170_F 028_213_M	0.00134968
028_170_F	028_407_M	28	28	F	M	F_M	028_170_F 028_407_M	-0.008517206
028_171_J	028_174_F	28	28	J	F	F_J	028_171_J 028_174_F	0.712138649
028_171_J	028_211_M	28	28	J	M	M_J	028_171_J 028_211_M	0.265429171
028_171_J	028_213_DM	28	28	J	M	M_J	028_171_J 028_213_DM	0.031191446
028_171_J	028_213_M	28	28	J	M	M_J	028_171_J 028_213_M	0.151462384
028_171_J	028_407_M	28	28	J	M	M_J	028_171_J 028_407_M	0.156090498
028_174_F	028_211_M	28	28	F	M	F_M	028_174_F 028_211_M	0.593703247
028_174_F	028_213_DM	28	28	F	M	F_M	028_174_F 028_213_DM	0.051469962
028_174_F	028_213_M	28	28	F	M	F_M	028_174_F 028_213_M	0.353772441
028_174_F	028_407_M	28	28	F	M	F_M	028_174_F 028_407_M	0.321073418
028_211_M	028_213_DM	28	28	M	M	M_M	028_211_M 028_213_DM	-0.037572673
028_211_M	028_213_M	28	28	M	M	M_M	028_211_M 028_213_M	0.669436695
028_211_M	028_407_M	28	28	M	M	M_M	028_211_M 028_407_M	0.164899369
028_213_DM	028_213_M	28	28	M	M	M_M	028_213_DM 028_213_M	-0.016737835
028_213_DM	028_407_M	28	28	M	M	M_M	028_213_DM 028_407_M	-0.066034888
028_213_M	028_407_M	28	28	M	M	M_M	028_213_M 028_407_M	0.07849578
029A_264_M	029A_265_F	029A	029A	M	F	F_M	029A_264_M 029A_265_F	-0.046246435
029A_264_M	029A_267_M	029A	029A	M	M	M_M	029A_264_M 029A_267_M	0.539956946
029A_264_M	029A_269_F	029A	029A	M	F	F_M	029A_264_M 029A_269_F	0.103854885
029A_264_M	029A_271_M	029A	029A	M	M	M_M	029A_264_M 029A_271_M	0.297439625
029A_265_F	029A_267_M	029A	029A	F	M	F_M	029A_265_F 029A_267_M	-0.010954848
029A_265_F	029A_269_F	029A	029A	F	F	F_F	029A_265_F 029A_269_F	0.029859974
029A_265_F	029A_271_M	029A	029A	F	M	F_M	029A_265_F 029A_271_M	-0.00925658
029A_267_M	029A_269_F	029A	029A	M	F	F_M	029A_267_M 029A_269_F	0.024118348
029A_267_M	029A_271_M	029A	029A	M	M	M_M	029A_267_M 029A_271_M	0.193117694
029A_269_F	029A_271_M	029A	029A	F	M	F_M	029A_269_F 029A_271_M	0.033248778
029B_263_F_and_105_481_F	029B_268_M	029B	029B	F	M	F_M	029B_263_F_and_105_481_F 029B_268_M	0.000295188
029C_272_F	029C_273_J	029C	029C	F	J	F_J	029C_272_F 029C_273_J	0.72912542
029C_272_F	029C_274_M	029C	029C	F	M	F_M	029C_272_F 029C_274_M	0.733499779
029C_273_J	029C_274_M	029C	029C	J	M	M_J	029C_273_J 029C_274_M	0.719389077
031_111_F	031_185_DM	31	31	F	M	F_M	031_111_F 031_185_DM	0.021600078
032_021_M	032_022_M	32	32	M	M	M_M	032_021_M 032_022_M	-0.044917465
032_021_M	032_023_J	32	32	M	J	M_J	032_021_M 032_023_J	0.574903162
032_021_M	032_024_M	32	32	M	M	M_M	032_021_M 032_024_M	0.601908997
032_021_M	032_025_F	32	32	M	F	F_M	032_021_M 032_025_F	0.008023132
032_021_M	032_026_F	32	32	M	F	F_M	032_021_M 032_026_F	0.167830764
032_021_M	032_027_M	32	32	M	M	M_M	032_021_M 032_027_M	0.629400883
032_021_M	032_029_JM	32	32	M	J	M_J	032_021_M 032_029_JM	0.371138699
032_021_M	032_030_J	32	32	M	J	M_J	032_021_M 032_030_J	0.566887198
032_021_M	032_031_F	32	32	M	F	F_M	032_021_M 032_031_F	0.465438298
032_021_M	032_199_J	32	32	M	J	M_J	032_021_M 032_199_J	0.371160418
032_022_M	032_023_J	32	32	M	J	M_J	032_022_M 032_023_J	0.022757283
032_022_M	032_024_M	32	32	M	M	M_M	032_022_M 032_024_M	-0.021666771
032_022_M	032_025_F	32	32	M	F	F_M	032_022_M 032_025_F	-0.095493599
032_022_M	032_026_F	32	32	M	F	F_M	032_022_M 032_026_F	0.078202871
032_022_M	032_027_M	32	32	M	M	M_M	032_022_M 032_027_M	-0.002020552
032_022_M	032_029_JM	32	32	M	J	M_J	032_022_M 032_029_JM	0.023900217
032_022_M	032_030_J	32	32	M	J	M_J	032_022_M 032_030_J	-0.045464753
032_022_M	032_031_F	32	32	M	F	F_M	032_022_M 032_031_F	-0.03642663
032_022_M	032_199_J	32	32	M	J	M_J	032_022_M 032_199_J	0.065849481
032_023_J	032_024_M	32	32	J	M	M_J	032_023_J 032_024_M	0.578847837
032_023_J	032_025_F	32	32	J	F	F_J	032_023_J 032_025_F	0.000147298
032_023_J	032_026_F	32	32	J	F	F_J	032_023_J 032_026_F	0.61342141
032_023_J	032_027_M	32	32	J	M	M_J	032_023_J 032_027_M	0.584561601
032_023_J	032_029_JM	32	32	J	J	J_J	032_023_J 032_029_JM	0.358869266
032_023_J	032_030_J	32	32	J	J	J_J	032_023_J 032_030_J	0.745491202
032_023_J	032_031_F	32	32	J	F	F_J	032_023_J 032_031_F	0.379409893
032_023_J	032_199_J	32	32	J	J	J_J	032_023_J 032_199_J	0.433290413
032_024_M	032_025_F	32	32	M	F	F_M	032_024_M 032_025_F	-0.006969867
032_024_M	032_026_F	32	32	M	F	F_M	032_024_M 032_026_F	0.443057488
032_024_M	032_027_M	32	32	M	M	M_M	032_024_M 032_027_M	0.340665628
032_024_M	032_029_JM	32	32	M	J	M_J	032_024_M 032_029_JM	0.448153381
032_024_M	032_030_J	32	32	M	J	M_J	032_024_M 032_030_J	0.556347259
032_024_M	032_031_F	32	32	M	F	F_M	032_024_M 032_031_F	0.468788918
032_024_M	032_199_J	32	32	M	J	M_J	032_024_M 032_199_J	0.280218508
032_025_F	032_026_F	32	32	F	F	F_F	032_025_F 032_026_F	-0.048692105
032_025_F	032_027_M	32	32	F	M	F_M	032_025_F 032_027_M	-0.045458261
032_025_F	032_029_JM	32	32	F	J	F_J	032_025_F 032_029_JM	-0.033184663
032_025_F	032_030_J	32	32	F	J	F_J	032_025_F 032_030_J	-0.078846664
032_025_F	032_031_F	32	32	F	F	F_F	032_025_F 032_031_F	-0.015573267
032_025_F	032_199_J	32	32	F	J	F_J	032_025_F 032_199_J	-0.034735455
032_026_F	032_027_M	32	32	F	M	F_M	032_026_F 032_027_M	0.393851813
032_026_F	032_029_JM	32	32	F	J	F_J	032_026_F 032_029_JM	0.210312305
032_026_F	032_030_J	32	32	F	J	F_J	032_026_F 032_030_J	0.49835765
032_026_F	032_031_F	32	32	F	F	F_F	032_026_F 032_031_F	0.260138561
032_026_F	032_199_J	32	32	F	J	F_J	032_026_F 032_199_J	0.385552725
032_027_M	032_029_JM	32	32	M	J	M_J	032_027_M 032_029_JM	0.317159556
032_027_M	032_030_J	32	32	M	J	M_J	032_027_M 032_030_J	0.630095744
032_027_M	032_031_F	32	32	M	F	F_M	032_027_M 032_031_F	0.486108316
032_027_M	032_199_J	32	32	M	J	M_J	032_027_M 032_199_J	0.453153153
032_029_JM	032_030_J	32	32	J	J	J_J	032_029_JM 032_030_J	0.166122922
032_029_JM	032_031_F	32	32	J	F	F_J	032_029_JM 032_031_F	0.587201424
032_029_JM	032_199_J	32	32	J	J	J_J	032_029_JM 032_199_J	0.375295104
032_030_J	032_031_F	32	32	J	F	F_J	032_030_J 032_031_F	0.353676695
032_030_J	032_199_J	32	32	J	J	J_J	032_030_J 032_199_J	0.353091591
032_031_F	032_199_J	32	32	F	J	F_J	032_031_F 032_199_J	0.386771348
033A_163_M	033A_164_F	033A	033A	M	F	F_M	033A_163_M 033A_164_F	0.049821599
033A_163_M	033A_166_F	033A	033A	M	F	F_M	033A_163_M 033A_166_F	0.031100083
033A_163_M	033A_167_F	033A	033A	M	F	F_M	033A_163_M 033A_167_F	-0.055890731
033A_163_M	033A_173_M	033A	033A	M	M	M_M	033A_163_M 033A_173_M	0.100586728
033A_164_F	033A_166_F	033A	033A	F	F	F_F	033A_164_F 033A_166_F	-0.052739755
033A_164_F	033A_167_F	033A	033A	F	F	F_F	033A_164_F 033A_167_F	-0.038122961
033A_164_F	033A_173_M	033A	033A	F	M	F_M	033A_164_F 033A_173_M	-0.030658779
033A_166_F	033A_167_F	033A	033A	F	F	F_F	033A_166_F 033A_167_F	0.006629085
033A_166_F	033A_173_M	033A	033A	F	M	F_M	033A_166_F 033A_173_M	0.533769258
033A_167_F	033A_173_M	033A	033A	F	M	F_M	033A_167_F 033A_173_M	-0.056571716
034_177_F	034_178_F	34	34	F	F	F_F	034_177_F 034_178_F	-0.049912159
034_177_F	034_179_F	34	34	F	F	F_F	034_177_F 034_179_F	-0.016598286
034_177_F	034_180_J	34	34	F	J	F_J	034_177_F 034_180_J	0.002548353
034_177_F	034_181_J	34	34	F	J	F_J	034_177_F 034_181_J	-0.016427241
034_177_F	034_182_J	34	34	F	J	F_J	034_177_F 034_182_J	-0.044714396
034_177_F	034_183_F	34	34	F	F	F_F	034_177_F 034_183_F	-0.04313473
034_177_F	034_184_M	34	34	F	M	F_M	034_177_F 034_184_M	-0.00957598
034_178_F	034_179_F	34	34	F	F	F_F	034_178_F 034_179_F	0.477766414
034_178_F	034_180_J	34	34	F	J	F_J	034_178_F 034_180_J	0.03452548
034_178_F	034_181_J	34	34	F	J	F_J	034_178_F 034_181_J	0.684002408
034_178_F	034_182_J	34	34	F	J	F_J	034_178_F 034_182_J	0.734776481
034_178_F	034_183_F	34	34	F	F	F_F	034_178_F 034_183_F	0.637496475
034_178_F	034_184_M	34	34	F	M	F_M	034_178_F 034_184_M	0.150326215
034_179_F	034_180_J	34	34	F	J	F_J	034_179_F 034_180_J	0.456434288
034_179_F	034_181_J	34	34	F	J	F_J	034_179_F 034_181_J	0.430662254
034_179_F	034_182_J	34	34	F	J	F_J	034_179_F 034_182_J	0.394871523
034_179_F	034_183_F	34	34	F	F	F_F	034_179_F 034_183_F	0.534613998
034_179_F	034_184_M	34	34	F	M	F_M	034_179_F 034_184_M	0.192714037
034_180_J	034_181_J	34	34	J	J	J_J	034_180_J 034_181_J	0.085482121
034_180_J	034_182_J	34	34	J	J	J_J	034_180_J 034_182_J	0.060232225
034_180_J	034_183_F	34	34	J	F	F_J	034_180_J 034_183_F	0.327686194
034_180_J	034_184_M	34	34	J	M	M_J	034_180_J 034_184_M	0.068281751
034_181_J	034_182_J	34	34	J	J	J_J	034_181_J 034_182_J	0.831497999
034_181_J	034_183_F	34	34	J	F	F_J	034_181_J 034_183_F	0.627493651
034_181_J	034_184_M	34	34	J	M	M_J	034_181_J 034_184_M	0.134591919
034_182_J	034_183_F	34	34	J	F	F_J	034_182_J 034_183_F	0.635737169
034_182_J	034_184_M	34	34	J	M	M_J	034_182_J 034_184_M	0.119021626
034_183_F	034_184_M	34	34	F	M	F_M	034_183_F 034_184_M	0.201454634
035_118_F	035_119_J	35	35	F	J	F_J	035_118_F 035_119_J	0.258355481
035_118_F	035_200_F	35	35	F	F	F_F	035_118_F 035_200_F	0.036179234
035_118_F	035_204_uF	35	35	F	F	F_F	035_118_F 035_204_uF	0.057621265
035_118_F	035_205_F	35	35	F	F	F_F	035_118_F 035_205_F	0.016460614
035_118_F	035_206_M	35	35	F	M	F_M	035_118_F 035_206_M	0.046479787
035_118_F	035_207_J	35	35	F	J	F_J	035_118_F 035_207_J	0.005493268
035_118_F	035_208_F	35	35	F	F	F_F	035_118_F 035_208_F	0.018973063
035_118_F	035_311_J	35	35	F	J	F_J	035_118_F 035_311_J	0.081585846
035_119_J	035_200_F	35	35	J	F	F_J	035_119_J 035_200_F	0.102336881
035_119_J	035_204_uF	35	35	J	F	F_J	035_119_J 035_204_uF	0.115213866
035_119_J	035_205_F	35	35	J	F	F_J	035_119_J 035_205_F	0.003660475
035_119_J	035_206_M	35	35	J	M	M_J	035_119_J 035_206_M	0.120530855
035_119_J	035_207_J	35	35	J	J	J_J	035_119_J 035_207_J	0.051846966
035_119_J	035_208_F	35	35	J	F	F_J	035_119_J 035_208_F	0.053743143
035_119_J	035_311_J	35	35	J	J	J_J	035_119_J 035_311_J	0.133591784
035_200_F	035_204_uF	35	35	F	F	F_F	035_200_F 035_204_uF	-0.069682866
035_200_F	035_205_F	35	35	F	F	F_F	035_200_F 035_205_F	-0.049007324
035_200_F	035_206_M	35	35	F	M	F_M	035_200_F 035_206_M	-0.043269188
035_200_F	035_207_J	35	35	F	J	F_J	035_200_F 035_207_J	0.736494966
035_200_F	035_208_F	35	35	F	F	F_F	035_200_F 035_208_F	-0.026427754
035_200_F	035_311_J	35	35	F	J	F_J	035_200_F 035_311_J	0.530105962
035_204_uF	035_205_F	35	35	F	F	F_F	035_204_uF 035_205_F	-0.03351749
035_204_uF	035_206_M	35	35	F	M	F_M	035_204_uF 035_206_M	0.335762236
035_204_uF	035_207_J	35	35	F	J	F_J	035_204_uF 035_207_J	0.024902381
035_204_uF	035_208_F	35	35	F	F	F_F	035_204_uF 035_208_F	-0.070389973
035_204_uF	035_311_J	35	35	F	J	F_J	035_204_uF 035_311_J	0.137945152
035_205_F	035_206_M	35	35	F	M	F_M	035_205_F 035_206_M	-0.017797469
035_205_F	035_207_J	35	35	F	J	F_J	035_205_F 035_207_J	-0.030207802
035_205_F	035_208_F	35	35	F	F	F_F	035_205_F 035_208_F	0.014129104
035_205_F	035_311_J	35	35	F	J	F_J	035_205_F 035_311_J	-0.051090362
035_206_M	035_207_J	35	35	M	J	M_J	035_206_M 035_207_J	0.357301436
035_206_M	035_208_F	35	35	M	F	F_M	035_206_M 035_208_F	0.021728537
035_206_M	035_311_J	35	35	M	J	M_J	035_206_M 035_311_J	0.3725593
035_207_J	035_208_F	35	35	J	F	F_J	035_207_J 035_208_F	-0.067861467
035_207_J	035_311_J	35	35	J	J	J_J	035_207_J 035_311_J	0.653066039
035_208_F	035_311_J	35	35	F	J	F_J	035_208_F 035_311_J	-0.054991871
037_275_F	037_276_J	37	37	F	J	F_J	037_275_F 037_276_J	-0.028269728
037_275_F	037_277_J	37	37	F	J	F_J	037_275_F 037_277_J	0.065714105
037_275_F	037_278_F	37	37	F	F	F_F	037_275_F 037_278_F	0.012457984
037_275_F	037_279_M	37	37	F	M	F_M	037_275_F 037_279_M	0.074022631
037_275_F	037_280_J	37	37	F	J	F_J	037_275_F 037_280_J	0.010006855
037_275_F	037_281_F	37	37	F	F	F_F	037_275_F 037_281_F	-0.020049417
037_275_F	037_282_J	37	37	F	J	F_J	037_275_F 037_282_J	0.041855379
037_276_J	037_277_J	37	37	J	J	J_J	037_276_J 037_277_J	0.235081476
037_276_J	037_278_F	37	37	J	F	F_J	037_276_J 037_278_F	-0.012302681
037_276_J	037_279_M	37	37	J	M	M_J	037_276_J 037_279_M	0.293952036
037_276_J	037_280_J	37	37	J	J	J_J	037_276_J 037_280_J	0.697282354
037_276_J	037_281_F	37	37	J	F	F_J	037_276_J 037_281_F	0.712133732
037_276_J	037_282_J	37	37	J	J	J_J	037_276_J 037_282_J	0.623268277
037_277_J	037_278_F	37	37	J	F	F_J	037_277_J 037_278_F	0.173091528
037_277_J	037_279_M	37	37	J	M	M_J	037_277_J 037_279_M	0.485244139
037_277_J	037_280_J	37	37	J	J	J_J	037_277_J 037_280_J	0.412713679
037_277_J	037_281_F	37	37	J	F	F_J	037_277_J 037_281_F	0.380841229
037_277_J	037_282_J	37	37	J	J	J_J	037_277_J 037_282_J	0.340114314
037_278_F	037_279_M	37	37	F	M	F_M	037_278_F 037_279_M	0.03340685
037_278_F	037_280_J	37	37	F	J	F_J	037_278_F 037_280_J	-0.007600289
037_278_F	037_281_F	37	37	F	F	F_F	037_278_F 037_281_F	0.048505062
037_278_F	037_282_J	37	37	F	J	F_J	037_278_F 037_282_J	-0.030411019
037_279_M	037_280_J	37	37	M	J	M_J	037_279_M 037_280_J	0.50769453
037_279_M	037_281_F	37	37	M	F	F_M	037_279_M 037_281_F	0.002351551
037_279_M	037_282_J	37	37	M	J	M_J	037_279_M 037_282_J	0.575318906
037_280_J	037_281_F	37	37	J	F	F_J	037_280_J 037_281_F	0.627847158
037_280_J	037_282_J	37	37	J	J	J_J	037_280_J 037_282_J	0.701698522
037_281_F	037_282_J	37	37	F	J	F_J	037_281_F 037_282_J	0.53832854
039_078_M	039_249_J	39	39	M	J	M_J	039_078_M 039_249_J	-0.023444767
039_078_M	039_250_F	39	39	M	F	F_M	039_078_M 039_250_F	-0.065698121
039_078_M	039_251_J	39	39	M	J	M_J	039_078_M 039_251_J	-0.095182095
039_078_M	039_252_J	39	39	M	J	M_J	039_078_M 039_252_J	0.012369268
039_078_M	039_253_J	39	39	M	J	M_J	039_078_M 039_253_J	-0.053270933
039_078_M	039_254_F	39	39	M	F	F_M	039_078_M 039_254_F	-0.044982402
039_078_M	039_255_M	39	39	M	M	M_M	039_078_M 039_255_M	-0.02173277
039_078_M	039_256_M	39	39	M	M	M_M	039_078_M 039_256_M	-0.014642929
039_078_M	039_257_J	39	39	M	J	M_J	039_078_M 039_257_J	-0.069899101
039_078_M	039_554_M	39	39	M	M	M_M	039_078_M 039_554_M	-0.034600554
039_249_J	039_250_F	39	39	J	F	F_J	039_249_J 039_250_F	0.653511728
039_249_J	039_251_J	39	39	J	J	J_J	039_249_J 039_251_J	0.571914753
039_249_J	039_252_J	39	39	J	J	J_J	039_249_J 039_252_J	0.068808779
039_249_J	039_253_J	39	39	J	J	J_J	039_249_J 039_253_J	0.676115524
039_249_J	039_254_F	39	39	J	F	F_J	039_249_J 039_254_F	-0.015436231
039_255_M	039_249_J	39	39	M	J	M_J	039_249_J 039_255_M	0.842369696
039_249_J	039_256_M	39	39	J	M	M_J	039_249_J 039_256_M	0.004228981
039_249_J	039_257_J	39	39	J	J	J_J	039_249_J 039_257_J	0.29902529
039_249_J	039_554_M	39	39	J	M	M_J	039_249_J 039_554_M	0.595946515
039_250_F	039_251_J	39	39	F	J	F_J	039_250_F 039_251_J	0.550370496
039_250_F	039_252_J	39	39	F	J	F_J	039_250_F 039_252_J	0.073829625
039_250_F	039_253_J	39	39	F	J	F_J	039_250_F 039_253_J	0.723739132
039_250_F	039_254_F	39	39	F	F	F_F	039_250_F 039_254_F	0.023519893
039_255_M	039_250_F	39	39	M	F	F_M	039_250_F 039_255_M	0.536468814
039_250_F	039_256_M	39	39	F	M	F_M	039_250_F 039_256_M	0.023225552
039_250_F	039_257_J	39	39	F	J	F_J	039_250_F 039_257_J	-0.01962105
039_250_F	039_554_M	39	39	F	M	F_M	039_250_F 039_554_M	0.300420817
039_251_J	039_252_J	39	39	J	J	J_J	039_251_J 039_252_J	-0.01009071
039_251_J	039_253_J	39	39	J	J	J_J	039_251_J 039_253_J	0.637665507
039_251_J	039_254_F	39	39	J	F	F_J	039_251_J 039_254_F	0.367014415
039_255_M	039_251_J	39	39	M	J	M_J	039_251_J 039_255_M	0.668538702
039_251_J	039_256_M	39	39	J	M	M_J	039_251_J 039_256_M	0.202596664
039_251_J	039_257_J	39	39	J	J	J_J	039_251_J 039_257_J	0.308556002
039_251_J	039_554_M	39	39	J	M	M_J	039_251_J 039_554_M	0.353949977
039_252_J	039_253_J	39	39	J	J	J_J	039_252_J 039_253_J	0.09248271
039_252_J	039_254_F	39	39	J	F	F_J	039_252_J 039_254_F	0.14060341
039_255_M	039_252_J	39	39	M	J	M_J	039_252_J 039_255_M	0.059089441
039_252_J	039_256_M	39	39	J	M	M_J	039_252_J 039_256_M	0.047725309
039_252_J	039_257_J	39	39	J	J	J_J	039_252_J 039_257_J	0.065355507
039_252_J	039_554_M	39	39	J	M	M_J	039_252_J 039_554_M	0.052399028
039_253_J	039_254_F	39	39	J	F	F_J	039_253_J 039_254_F	0.007582114
039_255_M	039_253_J	39	39	M	J	M_J	039_253_J 039_255_M	0.680850349
039_253_J	039_256_M	39	39	J	M	M_J	039_253_J 039_256_M	0.00186038
039_253_J	039_257_J	39	39	J	J	J_J	039_253_J 039_257_J	0.242438022
039_253_J	039_554_M	39	39	J	M	M_J	039_253_J 039_554_M	0.402005765
039_255_M	039_254_F	39	39	M	F	F_M	039_254_F 039_255_M	-0.010748386
039_254_F	039_256_M	39	39	F	M	F_M	039_254_F 039_256_M	0.384364472
039_254_F	039_257_J	39	39	F	J	F_J	039_254_F 039_257_J	0.58780933
039_254_F	039_554_M	39	39	F	M	F_M	039_254_F 039_554_M	-0.00308289
039_255_M	039_256_M	39	39	M	M	M_M	039_255_M 039_256_M	-0.021641835
039_255_M	039_257_J	39	39	M	J	M_J	039_255_M 039_257_J	0.442044422
039_255_M	039_554_M	39	39	M	M	M_M	039_255_M 039_554_M	0.586288694
039_256_M	039_257_J	39	39	M	J	M_J	039_256_M 039_257_J	-0.001541434
039_256_M	039_554_M	39	39	M	M	M_M	039_256_M 039_554_M	-0.008126485
039_257_J	039_554_M	39	39	J	M	M_J	039_257_J 039_554_M	0.295055868
040_237_F	040_238_DM_and_052_337_M	40	40	F	M	F_M	040_237_F 040_238_DM_and_052_337_M	-0.069986874
040_237_F	040_239_J	40	40	F	J	F_J	040_237_F 040_239_J	0.269981767
040_237_F	040_240_J	40	40	F	J	F_J	040_237_F 040_240_J	0.452729244
040_237_F	040_241_F	40	40	F	F	F_F	040_237_F 040_241_F	0.031445438
040_237_F	040_313_J	40	40	F	J	F_J	040_237_F 040_313_J	-0.065347312
040_238_DM_and_052_337_M	040_239_J	40	40	M	J	M_J	040_238_DM_and_052_337_M 040_239_J	0.42371988
040_238_DM_and_052_337_M	040_240_J	40	40	M	J	M_J	040_238_DM_and_052_337_M 040_240_J	0.263262985
040_238_DM_and_052_337_M	040_241_F	40	40	M	F	F_M	040_238_DM_and_052_337_M 040_241_F	-0.035732352
040_238_DM_and_052_337_M	040_313_J	40	40	M	J	M_J	040_238_DM_and_052_337_M 040_313_J	-0.003937463
040_239_J	040_240_J	40	40	J	J	J_J	040_239_J 040_240_J	0.568210306
040_239_J	040_241_F	40	40	J	F	F_J	040_239_J 040_241_F	-0.043193823
040_239_J	040_313_J	40	40	J	J	J_J	040_239_J 040_313_J	-0.024798624
040_240_J	040_241_F	40	40	J	F	F_J	040_240_J 040_241_F	-0.047598705
040_240_J	040_313_J	40	40	J	J	J_J	040_240_J 040_313_J	-0.016785449
040_241_F	040_313_J	40	40	F	J	F_J	040_241_F 040_313_J	0.026983636
041_232_J=41_323	041_319_M	41	41	J	M	M_J	041_232_J=41_323 041_319_M	0.292621855
041_232_J=41_323	041_320_F_and_105_482_F	41	41	J	F	F_J	041_232_J=41_323 041_320_F_and_105_482_F	0.043168547
041_232_J=41_323	041_321_F	41	41	J	F	F_J	041_232_J=41_323 041_321_F	0.302881606
041_232_J=41_323	041_322_M	41	41	J	M	M_J	041_232_J=41_323 041_322_M	0.1725879
041_232_J=41_323	041_324_F	41	41	J	F	F_J	041_232_J=41_323 041_324_F	-0.037567928
041_232_J=41_323	041_325_M	41	41	J	M	M_J	041_232_J=41_323 041_325_M	0.764191852
041_319_M	041_320_F_and_105_482_F	41	41	M	F	F_M	041_319_M 041_320_F_and_105_482_F	0.020351311
041_319_M	041_321_F	41	41	M	F	F_M	041_319_M 041_321_F	0.5502169
041_319_M	041_322_M	41	41	M	M	M_M	041_319_M 041_322_M	0.621358517
041_319_M	041_324_F	41	41	M	F	F_M	041_319_M 041_324_F	0.026404416
041_319_M	041_325_M	41	41	M	M	M_M	041_319_M 041_325_M	0.334522325
041_320_F_and_105_482_F	041_321_F	41	41	F	F	F_F	041_320_F_and_105_482_F 041_321_F	-0.026346351
041_320_F_and_105_482_F	041_322_M	41	41	F	M	F_M	041_320_F_and_105_482_F 041_322_M	-0.022496421
041_320_F_and_105_482_F	041_324_F	41	41	F	F	F_F	041_320_F_and_105_482_F 041_324_F	0.353343512
041_320_F_and_105_482_F	041_325_M	41	41	F	M	F_M	041_320_F_and_105_482_F 041_325_M	0.058466578
041_321_F	041_322_M	41	41	F	M	F_M	041_321_F 041_322_M	0.596482234
041_321_F	041_324_F	41	41	F	F	F_F	041_321_F 041_324_F	0.028592798
041_321_F	041_325_M	41	41	F	M	F_M	041_321_F 041_325_M	0.003908643
041_322_M	041_324_F	41	41	M	F	F_M	041_322_M 041_324_F	0.040756031
041_322_M	041_325_M	41	41	M	M	M_M	041_322_M 041_325_M	0.255932181
041_324_F	041_325_M	41	41	F	M	F_M	041_324_F 041_325_M	-0.031714874
042_286_DM	042_287_J	42	42	M	J	M_J	042_286_DM 042_287_J	-0.073104572
042_286_DM	042_288_J	42	42	M	J	M_J	042_286_DM 042_288_J	-0.03048241
042_286_DM	042_340_M	42	42	M	M	M_M	042_286_DM 042_340_M	-0.034896005
042_286_DM	042_408_M	42	42	M	M	M_M	042_286_DM 042_408_M	-0.036817544
042_286_DM	042_716_F	42	42	M	F	F_M	042_286_DM 042_716_F	0.012787257
042_287_J	042_288_J	42	42	J	J	J_J	042_287_J 042_288_J	0.030536466
042_287_J	042_340_M	42	42	J	M	M_J	042_287_J 042_340_M	0.206238167
042_287_J	042_408_M	42	42	J	M	M_J	042_287_J 042_408_M	0.231905433
042_287_J	042_716_F	42	42	J	F	F_J	042_287_J 042_716_F	0.22282611
042_288_J	042_340_M	42	42	J	M	M_J	042_288_J 042_340_M	0.036692616
042_288_J	042_408_M	42	42	J	M	M_J	042_288_J 042_408_M	0.030853273
042_288_J	042_716_F	42	42	J	F	F_J	042_288_J 042_716_F	-0.012781792
042_340_M	042_408_M	42	42	M	M	M_M	042_340_M 042_408_M	0.59070451
042_340_M	042_716_F	42	42	M	F	F_M	042_340_M 042_716_F	0.419690787
042_408_M	042_716_F	42	42	M	F	F_M	042_408_M 042_716_F	0.465048477
043_144_F	043_145_DM	43	43	F	M	F_M	043_144_F 043_145_DM	-0.033799804
044_382_J	044_383_F	44	44	J	F	F_J	044_382_J 044_383_F	-0.035215456
044_382_J	044_384_J	44	44	J	J	J_J	044_382_J 044_384_J	-0.082101013
044_382_J	044_385_F	44	44	J	F	F_J	044_382_J 044_385_F	0.054010736
044_382_J	044_386_F	44	44	J	F	F_J	044_382_J 044_386_F	0.572562207
044_382_J	044_387_J	44	44	J	J	J_J	044_382_J 044_387_J	-0.040510306
044_382_J	044_388_J	44	44	J	J	J_J	044_382_J 044_388_J	0.092411711
044_382_J	044_389_JF	44	44	J	J	J_J	044_382_J 044_389_JF	0.518885228
044_382_J	044_391_M	44	44	J	M	M_J	044_382_J 044_391_M	0.108541947
044_382_J	044_392_F	44	44	J	F	F_J	044_382_J 044_392_F	-0.117661874
044_382_J	044_394_J	44	44	J	J	J_J	044_382_J 044_394_J	0.216205161
044_382_J	044_398_J	44	44	J	J	J_J	044_382_J 044_398_J	0.043923743
044_382_J	044_447_M	44	44	J	M	M_J	044_382_J 044_447_M	0.130370806
044_383_F	044_384_J	44	44	F	J	F_J	044_383_F 044_384_J	0.358127823
044_383_F	044_385_F	44	44	F	F	F_F	044_383_F 044_385_F	-0.011069673
044_383_F	044_386_F	44	44	F	F	F_F	044_383_F 044_386_F	0.144470396
044_383_F	044_387_J	44	44	F	J	F_J	044_383_F 044_387_J	0.00999147
044_383_F	044_388_J	44	44	F	J	F_J	044_383_F 044_388_J	0.031136653
044_383_F	044_389_JF	44	44	F	J	F_J	044_383_F 044_389_JF	0.126058703
044_383_F	044_391_M	44	44	F	M	F_M	044_383_F 044_391_M	-0.042698458
044_383_F	044_392_F	44	44	F	F	F_F	044_383_F 044_392_F	-0.042053533
044_383_F	044_394_J	44	44	F	J	F_J	044_383_F 044_394_J	-0.033998394
044_383_F	044_398_J	44	44	F	J	F_J	044_383_F 044_398_J	-0.064189473
044_383_F	044_447_M	44	44	F	M	F_M	044_383_F 044_447_M	-0.058895893
044_384_J	044_385_F	44	44	J	F	F_J	044_384_J 044_385_F	0.005693978
044_384_J	044_386_F	44	44	J	F	F_J	044_384_J 044_386_F	0.06856708
044_384_J	044_387_J	44	44	J	J	J_J	044_384_J 044_387_J	-0.006858952
044_384_J	044_388_J	44	44	J	J	J_J	044_384_J 044_388_J	0.080827983
044_384_J	044_389_JF	44	44	J	J	J_J	044_384_J 044_389_JF	-0.021865096
044_384_J	044_391_M	44	44	J	M	M_J	044_384_J 044_391_M	-0.002201798
044_384_J	044_392_F	44	44	J	F	F_J	044_384_J 044_392_F	0.011773077
044_384_J	044_394_J	44	44	J	J	J_J	044_384_J 044_394_J	-0.05336935
044_384_J	044_398_J	44	44	J	J	J_J	044_384_J 044_398_J	0.023101138
044_384_J	044_447_M	44	44	J	M	M_J	044_384_J 044_447_M	-0.038379273
044_385_F	044_386_F	44	44	F	F	F_F	044_385_F 044_386_F	0.020305217
044_385_F	044_387_J	44	44	F	J	F_J	044_385_F 044_387_J	0.020332768
044_385_F	044_388_J	44	44	F	J	F_J	044_385_F 044_388_J	0.573323682
044_385_F	044_389_JF	44	44	F	J	F_J	044_385_F 044_389_JF	0.150286437
044_385_F	044_391_M	44	44	F	M	F_M	044_385_F 044_391_M	-0.023912166
044_385_F	044_392_F	44	44	F	F	F_F	044_385_F 044_392_F	-0.012116041
044_385_F	044_394_J	44	44	F	J	F_J	044_385_F 044_394_J	-0.030774127
044_385_F	044_398_J	44	44	F	J	F_J	044_385_F 044_398_J	0.093738121
044_385_F	044_447_M	44	44	F	M	F_M	044_385_F 044_447_M	-0.006435248
044_386_F	044_387_J	44	44	F	J	F_J	044_386_F 044_387_J	-0.094398101
044_386_F	044_388_J	44	44	F	J	F_J	044_386_F 044_388_J	0.081957151
044_386_F	044_389_JF	44	44	F	J	F_J	044_386_F 044_389_JF	0.565471109
044_386_F	044_391_M	44	44	F	M	F_M	044_386_F 044_391_M	0.009640108
044_386_F	044_392_F	44	44	F	F	F_F	044_386_F 044_392_F	-0.124598785
044_386_F	044_394_J	44	44	F	J	F_J	044_386_F 044_394_J	-0.126910268
044_386_F	044_398_J	44	44	F	J	F_J	044_386_F 044_398_J	0.179365769
044_386_F	044_447_M	44	44	F	M	F_M	044_386_F 044_447_M	-0.108168861
044_387_J	044_388_J	44	44	J	J	J_J	044_387_J 044_388_J	0.05496757
044_387_J	044_389_JF	44	44	J	J	J_J	044_387_J 044_389_JF	-0.016333234
044_387_J	044_391_M	44	44	J	M	M_J	044_387_J 044_391_M	-0.021649243
044_387_J	044_392_F	44	44	J	F	F_J	044_387_J 044_392_F	-0.021102619
044_387_J	044_394_J	44	44	J	J	J_J	044_387_J 044_394_J	-0.02087349
044_387_J	044_398_J	44	44	J	J	J_J	044_387_J 044_398_J	-0.084352667
044_387_J	044_447_M	44	44	J	M	M_J	044_387_J 044_447_M	0.059886279
044_388_J	044_389_JF	44	44	J	J	J_J	044_388_J 044_389_JF	0.092155724
044_388_J	044_391_M	44	44	J	M	M_J	044_388_J 044_391_M	-0.00351409
044_388_J	044_392_F	44	44	J	F	F_J	044_388_J 044_392_F	-0.007628205
044_388_J	044_394_J	44	44	J	J	J_J	044_388_J 044_394_J	0.146112929
044_388_J	044_398_J	44	44	J	J	J_J	044_388_J 044_398_J	-0.003775134
044_388_J	044_447_M	44	44	J	M	M_J	044_388_J 044_447_M	0.021126064
044_389_JF	044_391_M	44	44	J	M	M_J	044_389_JF 044_391_M	0.067053202
044_389_JF	044_392_F	44	44	J	F	F_J	044_389_JF 044_392_F	-0.098452922
044_389_JF	044_394_J	44	44	J	J	J_J	044_389_JF 044_394_J	0.032823366
044_389_JF	044_398_J	44	44	J	J	J_J	044_389_JF 044_398_J	0.020587552
044_389_JF	044_447_M	44	44	J	M	M_J	044_389_JF 044_447_M	0.052860742
044_391_M	044_392_F	44	44	M	F	F_M	044_391_M 044_392_F	-0.032544356
044_391_M	044_394_J	44	44	M	J	M_J	044_391_M 044_394_J	0.038167683
044_391_M	044_398_J	44	44	M	J	M_J	044_391_M 044_398_J	-0.03248812
044_391_M	044_447_M	44	44	M	M	M_M	044_391_M 044_447_M	0.297538296
044_392_F	044_394_J	44	44	F	J	F_J	044_392_F 044_394_J	0.424356712
044_392_F	044_398_J	44	44	F	J	F_J	044_392_F 044_398_J	0.003746937
044_392_F	044_447_M	44	44	F	M	F_M	044_392_F 044_447_M	0.038582946
044_394_J	044_398_J	44	44	J	J	J_J	044_394_J 044_398_J	0.035153761
044_394_J	044_447_M	44	44	J	M	M_J	044_394_J 044_447_M	0.387345869
044_398_J	044_447_M	44	44	J	M	M_J	044_398_J 044_447_M	0.024175068
045_371_F	045_372_J	45	45	F	J	F_J	045_371_F 045_372_J	0.150565678
045_371_F	045_373_M	45	45	F	M	F_M	045_371_F 045_373_M	-0.017358418
045_371_F	045_374_F	45	45	F	F	F_F	045_371_F 045_374_F	0.109705003
045_371_F	045_375_J	45	45	F	J	F_J	045_371_F 045_375_J	0.531534653
045_371_F	045_377_J	45	45	F	J	F_J	045_371_F 045_377_J	-0.05218421
045_371_F	045_378_J	45	45	F	J	F_J	045_371_F 045_378_J	-0.036641049
045_371_F	045_379_J	45	45	F	J	F_J	045_371_F 045_379_J	-0.001118
045_371_F	045_380_M	45	45	F	M	F_M	045_371_F 045_380_M	0.014633352
045_371_F	045_381_J	45	45	F	J	F_J	045_371_F 045_381_J	-0.080079103
045_371_F	045_586_M	45	45	F	M	F_M	045_371_F 045_586_M	0.102303789
045_372_J	045_373_M	45	45	J	M	M_J	045_372_J 045_373_M	0.10806252
045_372_J	045_374_F	45	45	J	F	F_J	045_372_J 045_374_F	0.589361935
045_372_J	045_375_J	45	45	J	J	J_J	045_372_J 045_375_J	0.382788105
045_372_J	045_377_J	45	45	J	J	J_J	045_372_J 045_377_J	0.325309522
045_372_J	045_378_J	45	45	J	J	J_J	045_372_J 045_378_J	0.384339106
045_372_J	045_379_J	45	45	J	J	J_J	045_372_J 045_379_J	0.179111675
045_372_J	045_380_M	45	45	J	M	M_J	045_372_J 045_380_M	-0.049069799
045_372_J	045_381_J	45	45	J	J	J_J	045_372_J 045_381_J	0.17709141
045_372_J	045_586_M	45	45	J	M	M_J	045_372_J 045_586_M	0.044826418
045_373_M	045_374_F	45	45	M	F	F_M	045_373_M 045_374_F	0.02593561
045_373_M	045_375_J	45	45	M	J	M_J	045_373_M 045_375_J	0.150346544
045_373_M	045_377_J	45	45	M	J	M_J	045_373_M 045_377_J	0.019792793
045_373_M	045_378_J	45	45	M	J	M_J	045_373_M 045_378_J	0.055774895
045_373_M	045_379_J	45	45	M	J	M_J	045_373_M 045_379_J	-0.023815805
045_373_M	045_380_M	45	45	M	M	M_M	045_373_M 045_380_M	-0.033663862
045_373_M	045_381_J	45	45	M	J	M_J	045_373_M 045_381_J	0.004793054
045_373_M	045_586_M	45	45	M	M	M_M	045_373_M 045_586_M	-0.005382619
045_374_F	045_375_J	45	45	F	J	F_J	045_374_F 045_375_J	0.085045181
045_374_F	045_377_J	45	45	F	J	F_J	045_374_F 045_377_J	0.05684511
045_374_F	045_378_J	45	45	F	J	F_J	045_374_F 045_378_J	0.074822044
045_374_F	045_379_J	45	45	F	J	F_J	045_374_F 045_379_J	0.020562045
045_374_F	045_380_M	45	45	F	M	F_M	045_374_F 045_380_M	-0.053829934
045_374_F	045_381_J	45	45	F	J	F_J	045_374_F 045_381_J	0.039664977
045_374_F	045_586_M	45	45	F	M	F_M	045_374_F 045_586_M	0.061355034
045_375_J	045_377_J	45	45	J	J	J_J	045_375_J 045_377_J	0.280611396
045_375_J	045_378_J	45	45	J	J	J_J	045_375_J 045_378_J	0.395533549
045_375_J	045_379_J	45	45	J	J	J_J	045_375_J 045_379_J	0.078564361
045_375_J	045_380_M	45	45	J	M	M_J	045_375_J 045_380_M	0.012334972
045_375_J	045_381_J	45	45	J	J	J_J	045_375_J 045_381_J	0.202931273
045_375_J	045_586_M	45	45	J	M	M_J	045_375_J 045_586_M	0.008487155
045_377_J	045_378_J	45	45	J	J	J_J	045_377_J 045_378_J	0.616038679
045_377_J	045_379_J	45	45	J	J	J_J	045_377_J 045_379_J	0.273815858
045_377_J	045_380_M	45	45	J	M	M_J	045_377_J 045_380_M	-0.047309583
045_377_J	045_381_J	45	45	J	J	J_J	045_377_J 045_381_J	0.380860291
045_377_J	045_586_M	45	45	J	M	M_J	045_377_J 045_586_M	-0.051376068
045_378_J	045_379_J	45	45	J	J	J_J	045_378_J 045_379_J	0.174719303
045_378_J	045_380_M	45	45	J	M	M_J	045_378_J 045_380_M	-0.048741782
045_378_J	045_381_J	45	45	J	J	J_J	045_378_J 045_381_J	0.272251866
045_378_J	045_586_M	45	45	J	M	M_J	045_378_J 045_586_M	-0.039968967
045_379_J	045_380_M	45	45	J	M	M_J	045_379_J 045_380_M	-0.032263626
045_379_J	045_381_J	45	45	J	J	J_J	045_379_J 045_381_J	0.454193453
045_379_J	045_586_M	45	45	J	M	M_J	045_379_J 045_586_M	-0.080315382
045_380_M	045_381_J	45	45	M	J	M_J	045_380_M 045_381_J	-0.029165306
045_380_M	045_586_M	45	45	M	M	M_M	045_380_M 045_586_M	-0.031123398
045_381_J	045_586_M	45	45	J	M	M_J	045_381_J 045_586_M	-0.080850299
046_555_J	046_556_J	46	46	J	J	J_J	046_555_J 046_556_J	0.201184119
046_555_J	046_557_F	46	46	J	F	F_J	046_555_J 046_557_F	-0.004686385
046_555_J	046_558_J	46	46	J	J	J_J	046_555_J 046_558_J	0.096821586
046_555_J	046_559_F	46	46	J	F	F_J	046_555_J 046_559_F	-0.039527871
046_555_J	046_560_J	46	46	J	J	J_J	046_555_J 046_560_J	0.174424508
046_555_J	046_561_J	46	46	J	J	J_J	046_555_J 046_561_J	0.355015749
046_555_J	046_562_JM	46	46	J	J	J_J	046_555_J 046_562_JM	0.362583461
046_555_J	046_563_M	46	46	J	M	M_J	046_555_J 046_563_M	-0.084272573
046_555_J	046_572_J	46	46	J	J	J_J	046_555_J 046_572_J	-0.040342118
046_555_J	046_573_F	46	46	J	F	F_J	046_555_J 046_573_F	-0.055366781
046_555_J	046_578_M	46	46	J	M	M_J	046_555_J 046_578_M	-0.027068667
046_555_J	046_579_J	46	46	J	J	J_J	046_555_J 046_579_J	0.125782212
046_555_J	046_580_JM	46	46	J	J	J_J	046_555_J 046_580_JM	-0.019642834
046_555_J	046_581_F	46	46	J	F	F_J	046_555_J 046_581_F	0.024027705
046_556_J	046_557_F	46	46	J	F	F_J	046_556_J 046_557_F	-0.03094175
046_556_J	046_558_J	46	46	J	J	J_J	046_556_J 046_558_J	0.069159295
046_556_J	046_559_F	46	46	J	F	F_J	046_556_J 046_559_F	-0.064875425
046_556_J	046_560_J	46	46	J	J	J_J	046_556_J 046_560_J	0.187446703
046_556_J	046_561_J	46	46	J	J	J_J	046_556_J 046_561_J	0.594895711
046_556_J	046_562_JM	46	46	J	J	J_J	046_556_J 046_562_JM	0.384514714
046_556_J	046_563_M	46	46	J	M	M_J	046_556_J 046_563_M	0.058567389
046_556_J	046_572_J	46	46	J	J	J_J	046_556_J 046_572_J	-0.002184504
046_556_J	046_573_F	46	46	J	F	F_J	046_556_J 046_573_F	0.008837018
046_556_J	046_578_M	46	46	J	M	M_J	046_556_J 046_578_M	-0.002156018
046_556_J	046_579_J	46	46	J	J	J_J	046_556_J 046_579_J	0.372133942
046_556_J	046_580_JM	46	46	J	J	J_J	046_556_J 046_580_JM	0.016584874
046_556_J	046_581_F	46	46	J	F	F_J	046_556_J 046_581_F	-0.0262792
046_557_F	046_558_J	46	46	F	J	F_J	046_557_F 046_558_J	-0.035139554
046_557_F	046_559_F	46	46	F	F	F_F	046_557_F 046_559_F	0.066449252
046_557_F	046_560_J	46	46	F	J	F_J	046_557_F 046_560_J	-0.000401913
046_557_F	046_561_J	46	46	F	J	F_J	046_557_F 046_561_J	-0.005624986
046_557_F	046_562_JM	46	46	F	J	F_J	046_557_F 046_562_JM	0.014367427
046_557_F	046_563_M	46	46	F	M	F_M	046_557_F 046_563_M	-0.002099992
046_557_F	046_572_J	46	46	F	J	F_J	046_557_F 046_572_J	-0.024450435
046_557_F	046_573_F	46	46	F	F	F_F	046_557_F 046_573_F	-0.053700761
046_557_F	046_578_M	46	46	F	M	F_M	046_557_F 046_578_M	0.104140508
046_557_F	046_579_J	46	46	F	J	F_J	046_557_F 046_579_J	0.032200555
046_557_F	046_580_JM	46	46	F	J	F_J	046_557_F 046_580_JM	0.057821189
046_557_F	046_581_F	46	46	F	F	F_F	046_557_F 046_581_F	-0.020932521
046_558_J	046_559_F	46	46	J	F	F_J	046_558_J 046_559_F	0.746255295
046_558_J	046_560_J	46	46	J	J	J_J	046_558_J 046_560_J	0.634815238
046_558_J	046_561_J	46	46	J	J	J_J	046_558_J 046_561_J	0.086443321
046_558_J	046_562_JM	46	46	J	J	J_J	046_558_J 046_562_JM	0.144657348
046_558_J	046_563_M	46	46	J	M	M_J	046_558_J 046_563_M	-0.01166783
046_558_J	046_572_J	46	46	J	J	J_J	046_558_J 046_572_J	0.285650364
046_558_J	046_573_F	46	46	J	F	F_J	046_558_J 046_573_F	0.014611891
046_558_J	046_578_M	46	46	J	M	M_J	046_558_J 046_578_M	0.022106208
046_558_J	046_579_J	46	46	J	J	J_J	046_558_J 046_579_J	0.485426842
046_558_J	046_580_JM	46	46	J	J	J_J	046_558_J 046_580_JM	0.037946981
046_558_J	046_581_F	46	46	J	F	F_J	046_558_J 046_581_F	0.002012264
046_559_F	046_560_J	46	46	F	J	F_J	046_559_F 046_560_J	0.710320886
046_559_F	046_561_J	46	46	F	J	F_J	046_559_F 046_561_J	-0.02120837
046_559_F	046_562_JM	46	46	F	J	F_J	046_559_F 046_562_JM	-0.061678661
046_559_F	046_563_M	46	46	F	M	F_M	046_559_F 046_563_M	0.003178533
046_559_F	046_572_J	46	46	F	J	F_J	046_559_F 046_572_J	0.253758806
046_559_F	046_573_F	46	46	F	F	F_F	046_559_F 046_573_F	0.048921173
046_559_F	046_578_M	46	46	F	M	F_M	046_559_F 046_578_M	-0.002029535
046_559_F	046_579_J	46	46	F	J	F_J	046_559_F 046_579_J	0.58643914
046_559_F	046_580_JM	46	46	F	J	F_J	046_559_F 046_580_JM	-0.041593625
046_559_F	046_581_F	46	46	F	F	F_F	046_559_F 046_581_F	-0.046261487
046_560_J	046_561_J	46	46	J	J	J_J	046_560_J 046_561_J	0.24067042
046_560_J	046_562_JM	46	46	J	J	J_J	046_560_J 046_562_JM	0.104794225
046_560_J	046_563_M	46	46	J	M	M_J	046_560_J 046_563_M	-0.01102068
046_560_J	046_572_J	46	46	J	J	J_J	046_560_J 046_572_J	0.293032376
046_560_J	046_573_F	46	46	J	F	F_J	046_560_J 046_573_F	-0.000758838
046_560_J	046_578_M	46	46	J	M	M_J	046_560_J 046_578_M	0.002132324
046_560_J	046_579_J	46	46	J	J	J_J	046_560_J 046_579_J	0.61408679
046_560_J	046_580_JM	46	46	J	J	J_J	046_560_J 046_580_JM	0.008684188
046_560_J	046_581_F	46	46	J	F	F_J	046_560_J 046_581_F	-0.023774662
046_561_J	046_562_JM	46	46	J	J	J_J	046_561_J 046_562_JM	0.638415042
046_561_J	046_563_M	46	46	J	M	M_J	046_561_J 046_563_M	-0.037557008
046_561_J	046_572_J	46	46	J	J	J_J	046_561_J 046_572_J	-0.039398726
046_561_J	046_573_F	46	46	J	F	F_J	046_561_J 046_573_F	0.034804302
046_561_J	046_578_M	46	46	J	M	M_J	046_561_J 046_578_M	0.022316116
046_561_J	046_579_J	46	46	J	J	J_J	046_561_J 046_579_J	0.235421449
046_561_J	046_580_JM	46	46	J	J	J_J	046_561_J 046_580_JM	0.054620688
046_561_J	046_581_F	46	46	J	F	F_J	046_561_J 046_581_F	-0.008320462
046_562_JM	046_563_M	46	46	J	M	M_J	046_562_JM 046_563_M	-0.018186745
046_562_JM	046_572_J	46	46	J	J	J_J	046_562_JM 046_572_J	-0.036400496
046_562_JM	046_573_F	46	46	J	F	F_J	046_562_JM 046_573_F	0.022221404
046_562_JM	046_578_M	46	46	J	M	M_J	046_562_JM 046_578_M	-0.013515333
046_562_JM	046_579_J	46	46	J	J	J_J	046_562_JM 046_579_J	0.041567684
046_562_JM	046_580_JM	46	46	J	J	J_J	046_562_JM 046_580_JM	0.024288956
046_562_JM	046_581_F	46	46	J	F	F_J	046_562_JM 046_581_F	-0.042420039
046_563_M	046_572_J	46	46	M	J	M_J	046_563_M 046_572_J	0.01373043
046_563_M	046_573_F	46	46	M	F	F_M	046_563_M 046_573_F	0.046608323
046_563_M	046_578_M	46	46	M	M	M_M	046_563_M 046_578_M	0.381222791
046_563_M	046_579_J	46	46	M	J	M_J	046_563_M 046_579_J	0.012719701
046_563_M	046_580_JM	46	46	M	J	M_J	046_563_M 046_580_JM	0.165087558
046_563_M	046_581_F	46	46	M	F	F_M	046_563_M 046_581_F	-0.062395535
046_572_J	046_573_F	46	46	J	F	F_J	046_572_J 046_573_F	-0.113349524
046_572_J	046_578_M	46	46	J	M	M_J	046_572_J 046_578_M	0.055801508
046_572_J	046_579_J	46	46	J	J	J_J	046_572_J 046_579_J	0.144860591
046_572_J	046_580_JM	46	46	J	J	J_J	046_572_J 046_580_JM	-0.046557871
046_572_J	046_581_F	46	46	J	F	F_J	046_572_J 046_581_F	-0.025259089
046_573_F	046_578_M	46	46	F	M	F_M	046_573_F 046_578_M	-0.025938252
046_573_F	046_579_J	46	46	F	J	F_J	046_573_F 046_579_J	0.020581629
046_573_F	046_580_JM	46	46	F	J	F_J	046_573_F 046_580_JM	-0.069473354
046_573_F	046_581_F	46	46	F	F	F_F	046_573_F 046_581_F	-0.079069612
046_578_M	046_579_J	46	46	M	J	M_J	046_578_M 046_579_J	0.039348157
046_578_M	046_580_JM	46	46	M	J	M_J	046_578_M 046_580_JM	0.466847632
046_578_M	046_581_F	46	46	M	F	F_M	046_578_M 046_581_F	-0.019211444
046_579_J	046_580_JM	46	46	J	J	J_J	046_579_J 046_580_JM	-0.019669099
046_579_J	046_581_F	46	46	J	F	F_J	046_579_J 046_581_F	-0.033006683
046_580_JM	046_581_F	46	46	J	F	F_J	046_580_JM 046_581_F	0.708075431
047_341_J	047_342_F	47	47	J	F	F_J	047_341_J 047_342_F	0.212012843
047_341_J	047_343_J	47	47	J	J	J_J	047_341_J 047_343_J	0.764428666
047_341_J	047_344_J	47	47	J	J	J_J	047_341_J 047_344_J	0.122476919
047_341_J	047_345_J	47	47	J	J	J_J	047_341_J 047_345_J	0.686517789
047_341_J	047_346_J	47	47	J	J	J_J	047_341_J 047_346_J	0.596176299
047_341_J	047_347_F	47	47	J	F	F_J	047_341_J 047_347_F	0.074618696
047_341_J	047_348_J	47	47	J	J	J_J	047_341_J 047_348_J	0.702306208
047_341_J	047_448_M	47	47	J	M	M_J	047_341_J 047_448_M	0.734974742
047_341_J	047_449_M	47	47	J	M	M_J	047_341_J 047_449_M	0.538351606
047_342_F	047_343_J	47	47	F	J	F_J	047_342_F 047_343_J	0.394039568
047_342_F	047_344_J	47	47	F	J	F_J	047_342_F 047_344_J	-0.038646613
047_342_F	047_345_J	47	47	F	J	F_J	047_342_F 047_345_J	-0.018697333
047_342_F	047_346_J	47	47	F	J	F_J	047_342_F 047_346_J	0.577806353
047_342_F	047_347_F	47	47	F	F	F_F	047_342_F 047_347_F	-0.040834242
047_342_F	047_348_J	47	47	F	J	F_J	047_342_F 047_348_J	0.269644083
047_342_F	047_448_M	47	47	F	M	F_M	047_342_F 047_448_M	-0.053384579
047_342_F	047_449_M	47	47	F	M	F_M	047_342_F 047_449_M	0.306564451
047_343_J	047_344_J	47	47	J	J	J_J	047_343_J 047_344_J	0.111437162
047_343_J	047_345_J	47	47	J	J	J_J	047_343_J 047_345_J	0.549413301
047_343_J	047_346_J	47	47	J	J	J_J	047_343_J 047_346_J	0.618838314
047_343_J	047_347_F	47	47	J	F	F_J	047_343_J 047_347_F	-0.012554051
047_343_J	047_348_J	47	47	J	J	J_J	047_343_J 047_348_J	0.593508203
047_343_J	047_448_M	47	47	J	M	M_J	047_343_J 047_448_M	0.630614404
047_343_J	047_449_M	47	47	J	M	M_J	047_343_J 047_449_M	0.524085351
047_344_J	047_345_J	47	47	J	J	J_J	047_344_J 047_345_J	0.117162907
047_344_J	047_346_J	47	47	J	J	J_J	047_344_J 047_346_J	0.033677525
047_344_J	047_347_F	47	47	J	F	F_J	047_344_J 047_347_F	0.0459581
047_344_J	047_348_J	47	47	J	J	J_J	047_344_J 047_348_J	0.116801087
047_344_J	047_448_M	47	47	J	M	M_J	047_344_J 047_448_M	0.171874235
047_344_J	047_449_M	47	47	J	M	M_J	047_344_J 047_449_M	0.026891222
047_345_J	047_346_J	47	47	J	J	J_J	047_345_J 047_346_J	0.55117813
047_345_J	047_347_F	47	47	J	F	F_J	047_345_J 047_347_F	0.229855042
047_345_J	047_348_J	47	47	J	J	J_J	047_345_J 047_348_J	0.507301662
047_345_J	047_448_M	47	47	J	M	M_J	047_345_J 047_448_M	0.792769976
047_345_J	047_449_M	47	47	J	M	M_J	047_345_J 047_449_M	0.541142755
047_346_J	047_347_F	47	47	J	F	F_J	047_346_J 047_347_F	0.019948356
047_346_J	047_348_J	47	47	J	J	J_J	047_346_J 047_348_J	0.638659203
047_346_J	047_448_M	47	47	J	M	M_J	047_346_J 047_448_M	0.554130023
047_346_J	047_449_M	47	47	J	M	M_J	047_346_J 047_449_M	0.605463294
047_347_F	047_348_J	47	47	F	J	F_J	047_347_F 047_348_J	0.001609998
047_347_F	047_448_M	47	47	F	M	F_M	047_347_F 047_448_M	0.117233166
047_347_F	047_449_M	47	47	F	M	F_M	047_347_F 047_449_M	0.054417722
047_348_J	047_448_M	47	47	J	M	M_J	047_348_J 047_448_M	0.578767174
047_348_J	047_449_M	47	47	J	M	M_J	047_348_J 047_449_M	0.431432708
047_448_M	047_449_M	47	47	M	M	M_M	047_448_M 047_449_M	0.643040621
048_516_F	048_517_JM	48	48	F	J	F_J	048_516_F 048_517_JM	-0.005329742
049_518_M	049_522_J	49	49	M	J	M_J	049_518_M 049_522_J	0.231416626
049_518_M	049_523_J	49	49	M	J	M_J	049_518_M 049_523_J	-0.054946998
049_518_M	049_524_F	49	49	M	F	F_M	049_518_M 049_524_F	-0.028667452
049_518_M	049_525_J	49	49	M	J	M_J	049_518_M 049_525_J	0.493416197
049_518_M	049_526_JM	49	49	M	J	M_J	049_518_M 049_526_JM	0.324066993
049_518_M	049_527_J	49	49	M	J	M_J	049_518_M 049_527_J	0.173178853
049_518_M	049_528_J	49	49	M	J	M_J	049_518_M 049_528_J	0.096749931
049_518_M	049_534_J	49	49	M	J	M_J	049_518_M 049_534_J	0.176588122
049_518_M	049_535_J	49	49	M	J	M_J	049_518_M 049_535_J	0.071831772
049_518_M	049_536_J	49	49	M	J	M_J	049_518_M 049_536_J	0.503448638
049_522_J	049_523_J	49	49	J	J	J_J	049_522_J 049_523_J	-0.08480757
049_522_J	049_524_F	49	49	J	F	F_J	049_522_J 049_524_F	0.595866836
049_522_J	049_525_J	49	49	J	J	J_J	049_522_J 049_525_J	0.279380082
049_522_J	049_526_JM	49	49	J	J	J_J	049_522_J 049_526_JM	0.363715117
049_522_J	049_527_J	49	49	J	J	J_J	049_522_J 049_527_J	0.30387894
049_522_J	049_528_J	49	49	J	J	J_J	049_522_J 049_528_J	0.380105084
049_522_J	049_534_J	49	49	J	J	J_J	049_522_J 049_534_J	0.622332397
049_522_J	049_535_J	49	49	J	J	J_J	049_522_J 049_535_J	0.46355292
049_522_J	049_536_J	49	49	J	J	J_J	049_522_J 049_536_J	0.389631751
049_523_J	049_524_F	49	49	J	F	F_J	049_523_J 049_524_F	-0.037628918
049_523_J	049_525_J	49	49	J	J	J_J	049_523_J 049_525_J	-0.032579966
049_523_J	049_526_JM	49	49	J	J	J_J	049_523_J 049_526_JM	0.032406313
049_523_J	049_527_J	49	49	J	J	J_J	049_523_J 049_527_J	0.03457828
049_523_J	049_528_J	49	49	J	J	J_J	049_523_J 049_528_J	0.014777488
049_523_J	049_534_J	49	49	J	J	J_J	049_523_J 049_534_J	0.020407451
049_523_J	049_535_J	49	49	J	J	J_J	049_523_J 049_535_J	-0.007412117
049_523_J	049_536_J	49	49	J	J	J_J	049_523_J 049_536_J	-0.087918445
049_524_F	049_525_J	49	49	F	J	F_J	049_524_F 049_525_J	0.454163721
049_524_F	049_526_JM	49	49	F	J	F_J	049_524_F 049_526_JM	-0.078825318
049_524_F	049_527_J	49	49	F	J	F_J	049_524_F 049_527_J	0.463467129
049_524_F	049_528_J	49	49	F	J	F_J	049_524_F 049_528_J	0.540888932
049_524_F	049_534_J	49	49	F	J	F_J	049_524_F 049_534_J	0.513880478
049_524_F	049_535_J	49	49	F	J	F_J	049_524_F 049_535_J	0.568022096
049_524_F	049_536_J	49	49	F	J	F_J	049_524_F 049_536_J	0.50602743
049_525_J	049_526_JM	49	49	J	J	J_J	049_525_J 049_526_JM	0.098556723
049_525_J	049_527_J	49	49	J	J	J_J	049_525_J 049_527_J	0.414671396
049_525_J	049_528_J	49	49	J	J	J_J	049_525_J 049_528_J	0.516669351
049_525_J	049_534_J	49	49	J	J	J_J	049_525_J 049_534_J	0.286553958
049_525_J	049_535_J	49	49	J	J	J_J	049_525_J 049_535_J	0.536702969
049_525_J	049_536_J	49	49	J	J	J_J	049_525_J 049_536_J	0.737914755
049_526_JM	049_527_J	49	49	J	J	J_J	049_526_JM 049_527_J	0.230954051
049_526_JM	049_528_J	49	49	J	J	J_J	049_526_JM 049_528_J	0.114243633
049_526_JM	049_534_J	49	49	J	J	J_J	049_526_JM 049_534_J	0.193189112
049_526_JM	049_535_J	49	49	J	J	J_J	049_526_JM 049_535_J	0.1356019
049_526_JM	049_536_J	49	49	J	J	J_J	049_526_JM 049_536_J	0.109969237
049_527_J	049_528_J	49	49	J	J	J_J	049_527_J 049_528_J	0.801755061
049_527_J	049_534_J	49	49	J	J	J_J	049_527_J 049_534_J	0.440849855
049_527_J	049_535_J	49	49	J	J	J_J	049_527_J 049_535_J	0.552642626
049_527_J	049_536_J	49	49	J	J	J_J	049_527_J 049_536_J	0.364856256
049_528_J	049_534_J	49	49	J	J	J_J	049_528_J 049_534_J	0.589050263
049_528_J	049_535_J	49	49	J	J	J_J	049_528_J 049_535_J	0.851248785
049_528_J	049_536_J	49	49	J	J	J_J	049_528_J 049_536_J	0.273625603
049_534_J	049_535_J	49	49	J	J	J_J	049_534_J 049_535_J	0.59662353
049_534_J	049_536_J	49	49	J	J	J_J	049_534_J 049_536_J	0.131186864
049_535_J	049_536_J	49	49	J	J	J_J	049_535_J 049_536_J	0.224002089
051_143_F	051_155_M	51	51	F	M	F_M	051_143_F 051_155_M	-0.023597237
051_143_F	051_312_J	51	51	F	J	F_J	051_143_F 051_312_J	0.29560702
051_155_M	051_312_J	51	51	M	J	M_J	051_155_M 051_312_J	0.536590251
052_191_J	052_193_F	52	52	J	F	F_J	052_191_J 052_193_F	0.687409875
052_191_J	052_194_J	52	52	J	J	J_J	052_191_J 052_194_J	0.546690328
052_191_J	052_195_M	52	52	J	M	M_J	052_191_J 052_195_M	0.159794175
052_191_J	052_196_J	52	52	J	J	J_J	052_191_J 052_196_J	0.020945066
052_191_J	052_197_M	52	52	J	M	M_J	052_191_J 052_197_M	0.446213021
052_191_J	052_231_J	52	52	J	J	J_J	052_191_J 052_231_J	0.537123458
052_193_F	052_194_J	52	52	F	J	F_J	052_193_F 052_194_J	0.625368449
052_193_F	052_195_M	52	52	F	M	F_M	052_193_F 052_195_M	0.313518334
052_193_F	052_196_J	52	52	F	J	F_J	052_193_F 052_196_J	0.331688146
052_193_F	052_197_M	52	52	F	M	F_M	052_193_F 052_197_M	0.491675015
052_193_F	052_231_J	52	52	F	J	F_J	052_193_F 052_231_J	0.713651054
052_194_J	052_195_M	52	52	J	M	M_J	052_194_J 052_195_M	0.071939976
052_194_J	052_196_J	52	52	J	J	J_J	052_194_J 052_196_J	0.296649064
052_194_J	052_197_M	52	52	J	M	M_J	052_194_J 052_197_M	0.578046543
052_194_J	052_231_J	52	52	J	J	J_J	052_194_J 052_231_J	0.84634188
052_195_M	052_196_J	52	52	M	J	M_J	052_195_M 052_196_J	0.274453397
052_195_M	052_197_M	52	52	M	M	M_M	052_195_M 052_197_M	0.347977465
052_195_M	052_231_J	52	52	M	J	M_J	052_195_M 052_231_J	0.24622634
052_196_J	052_197_M	52	52	J	M	M_J	052_196_J 052_197_M	0.078256234
052_196_J	052_231_J	52	52	J	J	J_J	052_196_J 052_231_J	0.381934838
052_197_M	052_231_J	52	52	M	J	M_J	052_197_M 052_231_J	0.559994038
053_151_M	053_152_J	53	53	M	J	M_J	053_151_M 053_152_J	-0.008435323
053_151_M	053_154_J	53	53	M	J	M_J	053_151_M 053_154_J	0.022772125
053_151_M	053_212_F_and_067_307_J	53	53	M	J	M_J	053_151_M 053_212_F_and_067_307_J	-0.030355535
053_151_M	053_310_J	53	53	M	J	M_J	053_151_M 053_310_J	0.052886124
053_152_J	053_154_J	53	53	J	J	J_J	053_152_J 053_154_J	0.649382814
053_152_J	053_212_F_and_067_307_J	53	53	J	J	J_J	053_152_J 053_212_F_and_067_307_J	-0.037389213
053_152_J	053_310_J	53	53	J	J	J_J	053_152_J 053_310_J	0.219258085
053_154_J	053_212_F_and_067_307_J	53	53	J	J	J_J	053_154_J 053_212_F_and_067_307_J	0.055293312
053_154_J	053_310_J	53	53	J	J	J_J	053_154_J 053_310_J	0.303259025
053_212_F_and_067_307_J	053_310_J	53	53	J	J	J_J	053_212_F_and_067_307_J 053_310_J	0.016753559
054_242_DM	054_243_J	54	54	M	J	M_J	054_242_DM 054_243_J	-0.014075025
054_242_DM	054_244_J	54	54	M	J	M_J	054_242_DM 054_244_J	-0.016416706
054_242_DM	054_245_F	54	54	M	F	F_M	054_242_DM 054_245_F	-0.030665934
054_242_DM	054_246_J	54	54	M	J	M_J	054_242_DM 054_246_J	-0.030362107
054_242_DM	054_247_M	54	54	M	M	M_M	054_242_DM 054_247_M	0.108075749
054_242_DM	054_248_J	54	54	M	J	M_J	054_242_DM 054_248_J	0.030694991
054_242_DM	054_338_J	54	54	M	J	M_J	054_242_DM 054_338_J	0.049765254
054_242_DM	054_339_F	54	54	M	F	F_M	054_242_DM 054_339_F	0.235811865
054_243_J	054_244_J	54	54	J	J	J_J	054_243_J 054_244_J	0.134862966
054_243_J	054_245_F	54	54	J	F	F_J	054_243_J 054_245_F	0.34993939
054_243_J	054_246_J	54	54	J	J	J_J	054_243_J 054_246_J	0.382749561
054_243_J	054_247_M	54	54	J	M	M_J	054_243_J 054_247_M	0.079648452
054_243_J	054_248_J	54	54	J	J	J_J	054_243_J 054_248_J	0.069114747
054_243_J	054_338_J	54	54	J	J	J_J	054_243_J 054_338_J	0.054930026
054_243_J	054_339_F	54	54	J	F	F_J	054_243_J 054_339_F	-0.047278574
054_244_J	054_245_F	54	54	J	F	F_J	054_244_J 054_245_F	0.01575668
054_244_J	054_246_J	54	54	J	J	J_J	054_244_J 054_246_J	0.077825281
054_244_J	054_247_M	54	54	J	M	M_J	054_244_J 054_247_M	0.144737498
054_244_J	054_248_J	54	54	J	J	J_J	054_244_J 054_248_J	0.250772517
054_244_J	054_338_J	54	54	J	J	J_J	054_244_J 054_338_J	0.034274862
054_244_J	054_339_F	54	54	J	F	F_J	054_244_J 054_339_F	0.016119306
054_245_F	054_246_J	54	54	F	J	F_J	054_245_F 054_246_J	0.546961995
054_245_F	054_247_M	54	54	F	M	F_M	054_245_F 054_247_M	0.003913307
054_245_F	054_248_J	54	54	F	J	F_J	054_245_F 054_248_J	-0.011806094
054_245_F	054_338_J	54	54	F	J	F_J	054_245_F 054_338_J	0.021602322
054_245_F	054_339_F	54	54	F	F	F_F	054_245_F 054_339_F	-0.047963965
054_246_J	054_247_M	54	54	J	M	M_J	054_246_J 054_247_M	-0.081866067
054_246_J	054_248_J	54	54	J	J	J_J	054_246_J 054_248_J	-0.007803965
054_246_J	054_338_J	54	54	J	J	J_J	054_246_J 054_338_J	-0.013099944
054_246_J	054_339_F	54	54	J	F	F_J	054_246_J 054_339_F	-0.046798733
054_247_M	054_248_J	54	54	M	J	M_J	054_247_M 054_248_J	0.047796901
054_247_M	054_338_J	54	54	M	J	M_J	054_247_M 054_338_J	0.042374983
054_247_M	054_339_F	54	54	M	F	F_M	054_247_M 054_339_F	0.273596121
054_248_J	054_338_J	54	54	J	J	J_J	054_248_J 054_338_J	0.072814706
054_248_J	054_339_F	54	54	J	F	F_J	054_248_J 054_339_F	0.004131512
054_338_J	054_339_F	54	54	J	F	F_J	054_338_J 054_339_F	0.029525034
055_218_F	055_219_M	55	55	F	M	F_M	055_218_F 055_219_M	0.463928866
055_218_F	055_223_J	55	55	F	J	F_J	055_218_F 055_223_J	0.314566153
055_218_F	055_224_J	55	55	F	J	F_J	055_218_F 055_224_J	0.278890981
055_218_F	055_225_J	55	55	F	J	F_J	055_218_F 055_225_J	0.563663771
055_218_F	055_226_J	55	55	F	J	F_J	055_218_F 055_226_J	0.549249464
055_218_F	055_227_J	55	55	F	J	F_J	055_218_F 055_227_J	0.199035847
055_218_F	055_228_J	55	55	F	J	F_J	055_218_F 055_228_J	0.20922465
055_218_F	055_229_J	55	55	F	J	F_J	055_218_F 055_229_J	0.291829787
055_218_F	055_230_F	55	55	F	F	F_F	055_218_F 055_230_F	0.097305999
055_219_M	055_223_J	55	55	M	J	M_J	055_219_M 055_223_J	0.008545369
055_219_M	055_224_J	55	55	M	J	M_J	055_219_M 055_224_J	0.065831098
055_219_M	055_225_J	55	55	M	J	M_J	055_219_M 055_225_J	0.274771029
055_219_M	055_226_J	55	55	M	J	M_J	055_219_M 055_226_J	0.127345855
055_219_M	055_227_J	55	55	M	J	M_J	055_219_M 055_227_J	0.00462885
055_219_M	055_228_J	55	55	M	J	M_J	055_219_M 055_228_J	-0.033711112
055_219_M	055_229_J	55	55	M	J	M_J	055_219_M 055_229_J	0.07290591
055_219_M	055_230_F	55	55	M	F	F_M	055_219_M 055_230_F	-0.037583633
055_223_J	055_224_J	55	55	J	J	J_J	055_223_J 055_224_J	0.277596016
055_223_J	055_225_J	55	55	J	J	J_J	055_223_J 055_225_J	-0.001683531
055_223_J	055_226_J	55	55	J	J	J_J	055_223_J 055_226_J	0.280960122
055_223_J	055_227_J	55	55	J	J	J_J	055_223_J 055_227_J	0.490129304
055_223_J	055_228_J	55	55	J	J	J_J	055_223_J 055_228_J	0.534747374
055_223_J	055_229_J	55	55	J	J	J_J	055_223_J 055_229_J	0.313293869
055_223_J	055_230_F	55	55	J	F	F_J	055_223_J 055_230_F	0.315915658
055_224_J	055_225_J	55	55	J	J	J_J	055_224_J 055_225_J	0.074605284
055_224_J	055_226_J	55	55	J	J	J_J	055_224_J 055_226_J	0.249151367
055_224_J	055_227_J	55	55	J	J	J_J	055_224_J 055_227_J	0.115450287
055_224_J	055_228_J	55	55	J	J	J_J	055_224_J 055_228_J	0.242440304
055_224_J	055_229_J	55	55	J	J	J_J	055_224_J 055_229_J	0.703722305
055_224_J	055_230_F	55	55	J	F	F_J	055_224_J 055_230_F	0.303868185
055_225_J	055_226_J	55	55	J	J	J_J	055_225_J 055_226_J	0.514006139
055_225_J	055_227_J	55	55	J	J	J_J	055_225_J 055_227_J	-0.014490756
055_225_J	055_228_J	55	55	J	J	J_J	055_225_J 055_228_J	-0.003494537
055_225_J	055_229_J	55	55	J	J	J_J	055_225_J 055_229_J	0.100368497
055_225_J	055_230_F	55	55	J	F	F_J	055_225_J 055_230_F	-0.024899155
055_226_J	055_227_J	55	55	J	J	J_J	055_226_J 055_227_J	0.087872533
055_226_J	055_228_J	55	55	J	J	J_J	055_226_J 055_228_J	0.225546051
055_226_J	055_229_J	55	55	J	J	J_J	055_226_J 055_229_J	0.294955304
055_226_J	055_230_F	55	55	J	F	F_J	055_226_J 055_230_F	0.119357023
055_227_J	055_228_J	55	55	J	J	J_J	055_227_J 055_228_J	0.261170118
055_227_J	055_229_J	55	55	J	J	J_J	055_227_J 055_229_J	0.077556103
055_227_J	055_230_F	55	55	J	F	F_J	055_227_J 055_230_F	0.077642541
055_228_J	055_229_J	55	55	J	J	J_J	055_228_J 055_229_J	0.302730452
055_228_J	055_230_F	55	55	J	F	F_J	055_228_J 055_230_F	0.789119285
055_229_J	055_230_F	55	55	J	F	F_J	055_229_J 055_230_F	0.38138915
056_283_F	056_284_J	56	56	F	J	F_J	056_283_F 056_284_J	-0.05156734
056_283_F	056_285_F	56	56	F	F	F_F	056_283_F 056_285_F	0.136776752
056_283_F	056_317_F	56	56	F	F	F_F	056_283_F 056_317_F	-0.022892762
056_283_F	056_318_M	56	56	F	M	F_M	056_283_F 056_318_M	0.006026929
056_284_J	056_285_F	56	56	J	F	F_J	056_284_J 056_285_F	0.03204254
056_284_J	056_317_F	56	56	J	F	F_J	056_284_J 056_317_F	-0.012062543
056_284_J	056_318_M	56	56	J	M	M_J	056_284_J 056_318_M	0.073108817
056_285_F	056_317_F	56	56	F	F	F_F	056_285_F 056_317_F	-0.04458362
056_285_F	056_318_M	56	56	F	M	F_M	056_285_F 056_318_M	0.061724373
056_317_F	056_318_M	56	56	F	M	F_M	056_317_F 056_318_M	-0.033089499
057_289_F	057_291_J	57	57	F	J	F_J	057_289_F 057_291_J	-0.070730953
057_289_F	057_484_J	57	57	F	J	F_J	057_289_F 057_484_J	-0.040453924
057_289_F	057_485_J	57	57	F	J	F_J	057_289_F 057_485_J	-0.06053838
057_289_F	057_486_J	57	57	F	J	F_J	057_289_F 057_486_J	-0.037437047
057_289_F	057_487_F	57	57	F	F	F_F	057_289_F 057_487_F	-0.028102994
057_289_F	057_488_M	57	57	F	M	F_M	057_289_F 057_488_M	-0.063037369
057_289_F	057_501_J	57	57	F	J	F_J	057_289_F 057_501_J	-0.086648356
057_291_J	057_484_J	57	57	J	J	J_J	057_291_J 057_484_J	0.403664224
057_291_J	057_485_J	57	57	J	J	J_J	057_291_J 057_485_J	0.474549623
057_291_J	057_486_J	57	57	J	J	J_J	057_291_J 057_486_J	0.177002256
057_291_J	057_487_F	57	57	J	F	F_J	057_291_J 057_487_F	0.062301254
057_291_J	057_488_M	57	57	J	M	M_J	057_291_J 057_488_M	0.103420335
057_291_J	057_501_J	57	57	J	J	J_J	057_291_J 057_501_J	0.387222574
057_484_J	057_485_J	57	57	J	J	J_J	057_484_J 057_485_J	0.349359587
057_484_J	057_486_J	57	57	J	J	J_J	057_484_J 057_486_J	0.212582097
057_484_J	057_487_F	57	57	J	F	F_J	057_484_J 057_487_F	0.039922257
057_484_J	057_488_M	57	57	J	M	M_J	057_484_J 057_488_M	0.150859974
057_484_J	057_501_J	57	57	J	J	J_J	057_484_J 057_501_J	0.283805087
057_485_J	057_486_J	57	57	J	J	J_J	057_485_J 057_486_J	0.431947162
057_485_J	057_487_F	57	57	J	F	F_J	057_485_J 057_487_F	0.079615324
057_485_J	057_488_M	57	57	J	M	M_J	057_485_J 057_488_M	0.038252393
057_485_J	057_501_J	57	57	J	J	J_J	057_485_J 057_501_J	0.511835995
057_486_J	057_487_F	57	57	J	F	F_J	057_486_J 057_487_F	0.689227011
057_486_J	057_488_M	57	57	J	M	M_J	057_486_J 057_488_M	0.084587561
057_486_J	057_501_J	57	57	J	J	J_J	057_486_J 057_501_J	0.385202319
057_487_F	057_488_M	57	57	F	M	F_M	057_487_F 057_488_M	0.001562772
057_487_F	057_501_J	57	57	F	J	F_J	057_487_F 057_501_J	0.056883216
057_488_M	057_501_J	57	57	M	J	M_J	057_488_M 057_501_J	0.041430576
058_537_J	058_538_J	58	58	J	J	J_J	058_537_J 058_538_J	0.674295529
058_537_J	058_539_J	58	58	J	J	J_J	058_537_J 058_539_J	0.214855018
058_537_J	058_540_J	58	58	J	J	J_J	058_537_J 058_540_J	0.220684555
058_537_J	058_542_F	58	58	J	F	F_J	058_537_J 058_542_F	0.729578734
058_537_J	058_543_J	58	58	J	J	J_J	058_537_J 058_543_J	0.775385309
058_537_J	058_546_F	58	58	J	F	F_J	058_537_J 058_546_F	0.015750163
058_538_J	058_539_J	58	58	J	J	J_J	058_538_J 058_539_J	0.268505202
058_538_J	058_540_J	58	58	J	J	J_J	058_538_J 058_540_J	0.237098941
058_538_J	058_542_F	58	58	J	F	F_J	058_538_J 058_542_F	0.612972201
058_538_J	058_543_J	58	58	J	J	J_J	058_538_J 058_543_J	0.608525849
058_538_J	058_546_F	58	58	J	F	F_J	058_538_J 058_546_F	0.000569829
058_539_J	058_540_J	58	58	J	J	J_J	058_539_J 058_540_J	-0.053885612
058_539_J	058_542_F	58	58	J	F	F_J	058_539_J 058_542_F	-0.029044964
058_539_J	058_543_J	58	58	J	J	J_J	058_539_J 058_543_J	0.036148177
058_539_J	058_546_F	58	58	J	F	F_J	058_539_J 058_546_F	0.567002371
058_540_J	058_542_F	58	58	J	F	F_J	058_540_J 058_542_F	0.264934629
058_540_J	058_543_J	58	58	J	J	J_J	058_540_J 058_543_J	0.244242465
058_540_J	058_546_F	58	58	J	F	F_J	058_540_J 058_546_F	-0.118763183
058_542_F	058_543_J	58	58	F	J	F_J	058_542_F 058_543_J	0.6991795
058_542_F	058_546_F	58	58	F	F	F_F	058_542_F 058_546_F	-0.054585676
058_543_J	058_546_F	58	58	J	F	F_J	058_543_J 058_546_F	-0.066698942
059_258_F	059_259_J	59	59	F	J	F_J	059_258_F 059_259_J	0.067341879
059_258_F	059_260_M	59	59	F	M	F_M	059_258_F 059_260_M	0.385322204
059_258_F	059_261_J	59	59	F	J	F_J	059_258_F 059_261_J	0.168986183
059_258_F	059_262_M	59	59	F	M	F_M	059_258_F 059_262_M	-0.050162671
059_259_J	059_260_M	59	59	J	M	M_J	059_259_J 059_260_M	0.358247852
059_259_J	059_261_J	59	59	J	J	J_J	059_259_J 059_261_J	0.764881147
059_259_J	059_262_M	59	59	J	M	M_J	059_259_J 059_262_M	0.359519046
059_260_M	059_261_J	59	59	M	J	M_J	059_260_M 059_261_J	0.378743461
059_260_M	059_262_M	59	59	M	M	M_M	059_260_M 059_262_M	0.313299887
059_261_J	059_262_M	59	59	J	M	M_J	059_261_J 059_262_M	0.438393597
060_362_F	060_363_M	60	60	F	M	F_M	060_362_F 060_363_M	-0.032221146
060_362_F	060_364_F	60	60	F	F	F_F	060_362_F 060_364_F	-0.024576888
060_363_M	060_364_F	60	60	M	F	F_M	060_363_M 060_364_F	-0.013768339
061_349_J	061_350_M	61	61	J	M	M_J	061_349_J 061_350_M	0.46874816
061_349_J	061_351_J	61	61	J	J	J_J	061_349_J 061_351_J	0.147551856
061_349_J	061_353_J	61	61	J	J	J_J	061_349_J 061_353_J	0.135561895
061_349_J	061_354_F	61	61	J	F	F_J	061_349_J 061_354_F	-0.036760792
061_349_J	061_356_J	61	61	J	J	J_J	061_349_J 061_356_J	0.087226343
061_349_J	061_357_F	61	61	J	F	F_J	061_349_J 061_357_F	0.029531325
061_349_J	061_358_J	61	61	J	J	J_J	061_349_J 061_358_J	0.014531152
061_349_J	061_359_F	61	61	J	F	F_J	061_349_J 061_359_F	-0.087444079
061_349_J	061_361_M	61	61	J	M	M_J	061_349_J 061_361_M	0.378270862
061_349_J	061_410_M	61	61	J	M	M_J	061_349_J 061_410_M	0.097971164
061_349_J	061_411_F	61	61	J	F	F_J	061_349_J 061_411_F	0.648121466
061_350_M	061_351_J	61	61	M	J	M_J	061_350_M 061_351_J	0.379226869
061_350_M	061_353_J	61	61	M	J	M_J	061_350_M 061_353_J	0.00818393
061_350_M	061_354_F	61	61	M	F	F_M	061_350_M 061_354_F	-0.021993907
061_350_M	061_356_J	61	61	M	J	M_J	061_350_M 061_356_J	0.224675882
061_350_M	061_357_F	61	61	M	F	F_M	061_350_M 061_357_F	0.38478042
061_350_M	061_358_J	61	61	M	J	M_J	061_350_M 061_358_J	0.018055046
061_350_M	061_359_F	61	61	M	F	F_M	061_350_M 061_359_F	0.01569748
061_350_M	061_361_M	61	61	M	M	M_M	061_350_M 061_361_M	0.053005537
061_350_M	061_410_M	61	61	M	M	M_M	061_350_M 061_410_M	0.275090277
061_350_M	061_411_F	61	61	M	F	F_M	061_350_M 061_411_F	0.687697492
061_351_J	061_353_J	61	61	J	J	J_J	061_351_J 061_353_J	-0.049896385
061_351_J	061_354_F	61	61	J	F	F_J	061_351_J 061_354_F	-0.058172402
061_351_J	061_356_J	61	61	J	J	J_J	061_351_J 061_356_J	0.279086546
061_351_J	061_357_F	61	61	J	F	F_J	061_351_J 061_357_F	0.349367386
061_351_J	061_358_J	61	61	J	J	J_J	061_351_J 061_358_J	-0.021989683
061_351_J	061_359_F	61	61	J	F	F_J	061_351_J 061_359_F	0.009953857
061_351_J	061_361_M	61	61	J	M	M_J	061_351_J 061_361_M	-0.045516593
061_351_J	061_410_M	61	61	J	M	M_J	061_351_J 061_410_M	0.097689254
061_351_J	061_411_F	61	61	J	F	F_J	061_351_J 061_411_F	0.401976486
061_353_J	061_354_F	61	61	J	F	F_J	061_353_J 061_354_F	0.70945666
061_353_J	061_356_J	61	61	J	J	J_J	061_353_J 061_356_J	0.142865508
061_353_J	061_357_F	61	61	J	F	F_J	061_353_J 061_357_F	-0.015508635
061_353_J	061_358_J	61	61	J	J	J_J	061_353_J 061_358_J	0.097951271
061_353_J	061_359_F	61	61	J	F	F_J	061_353_J 061_359_F	-0.050707417
061_353_J	061_361_M	61	61	J	M	M_J	061_353_J 061_361_M	0.422031697
061_353_J	061_410_M	61	61	J	M	M_J	061_353_J 061_410_M	0.070534222
061_353_J	061_411_F	61	61	J	F	F_J	061_353_J 061_411_F	0.000462941
061_354_F	061_356_J	61	61	F	J	F_J	061_354_F 061_356_J	0.006493645
061_354_F	061_357_F	61	61	F	F	F_F	061_354_F 061_357_F	-0.007093104
061_354_F	061_358_J	61	61	F	J	F_J	061_354_F 061_358_J	0.025930086
061_354_F	061_359_F	61	61	F	F	F_F	061_354_F 061_359_F	0.058993715
061_354_F	061_361_M	61	61	F	M	F_M	061_354_F 061_361_M	-0.050969441
061_354_F	061_410_M	61	61	F	M	F_M	061_354_F 061_410_M	-0.020495193
061_354_F	061_411_F	61	61	F	F	F_F	061_354_F 061_411_F	-0.008625565
061_356_J	061_357_F	61	61	J	F	F_J	061_356_J 061_357_F	0.585614753
061_356_J	061_358_J	61	61	J	J	J_J	061_356_J 061_358_J	0.043732711
061_356_J	061_359_F	61	61	J	F	F_J	061_356_J 061_359_F	-0.052553443
061_356_J	061_361_M	61	61	J	M	M_J	061_356_J 061_361_M	0.28785464
061_356_J	061_410_M	61	61	J	M	M_J	061_356_J 061_410_M	0.351006779
061_356_J	061_411_F	61	61	J	F	F_J	061_356_J 061_411_F	-0.019217245
061_357_F	061_358_J	61	61	F	J	F_J	061_357_F 061_358_J	-0.039157451
061_357_F	061_359_F	61	61	F	F	F_F	061_357_F 061_359_F	-0.023513698
061_357_F	061_361_M	61	61	F	M	F_M	061_357_F 061_361_M	-0.043803099
061_357_F	061_410_M	61	61	F	M	F_M	061_357_F 061_410_M	0.6388847
061_357_F	061_411_F	61	61	F	F	F_F	061_357_F 061_411_F	-0.031297237
061_358_J	061_359_F	61	61	J	F	F_J	061_358_J 061_359_F	0.630458612
061_358_J	061_361_M	61	61	J	M	M_J	061_358_J 061_361_M	0.305392836
061_358_J	061_410_M	61	61	J	M	M_J	061_358_J 061_410_M	0.157805635
061_358_J	061_411_F	61	61	J	F	F_J	061_358_J 061_411_F	-0.039164772
061_359_F	061_361_M	61	61	F	M	F_M	061_359_F 061_361_M	-0.096609943
061_359_F	061_410_M	61	61	F	M	F_M	061_359_F 061_410_M	-0.036492283
061_359_F	061_411_F	61	61	F	F	F_F	061_359_F 061_411_F	-0.001416059
061_361_M	061_410_M	61	61	M	M	M_M	061_361_M 061_410_M	0.385775606
061_361_M	061_411_F	61	61	M	F	F_M	061_361_M 061_411_F	0.012576788
061_410_M	061_411_F	61	61	M	F	F_M	061_410_M 061_411_F	-0.006619545
062_412_J	062_413_J	62	62	J	J	J_J	062_412_J 062_413_J	0.772495091
062_412_J	062_414_J	62	62	J	J	J_J	062_412_J 062_414_J	0.401732755
062_412_J	062_415_J	62	62	J	J	J_J	062_412_J 062_415_J	0.49391226
062_412_J	062_416_F	62	62	J	F	F_J	062_412_J 062_416_F	-0.017685714
062_412_J	062_417_J	62	62	J	J	J_J	062_412_J 062_417_J	0.033823373
062_412_J	062_418_J	62	62	J	J	J_J	062_412_J 062_418_J	0.199369977
062_412_J	062_419_J	62	62	J	J	J_J	062_412_J 062_419_J	0.04673502
062_412_J	062_421_J	62	62	J	J	J_J	062_412_J 062_421_J	0.09849981
062_412_J	062_422_M	62	62	J	J	J_J	062_412_J 062_422_M	0.500787652
062_412_J	062_450_M_and_062_588_M	62	62	J	M	M_J	062_412_J 062_450_M_and_062_588_M	0.377965845
062_413_J	062_414_J	62	62	J	J	J_J	062_413_J 062_414_J	0.514998345
062_413_J	062_415_J	62	62	J	J	J_J	062_413_J 062_415_J	0.672871184
062_413_J	062_416_F	62	62	J	F	F_J	062_413_J 062_416_F	-0.044503217
062_413_J	062_417_J	62	62	J	J	J_J	062_413_J 062_417_J	-0.008722259
062_413_J	062_418_J	62	62	J	J	J_J	062_413_J 062_418_J	0.120055631
062_413_J	062_419_J	62	62	J	J	J_J	062_413_J 062_419_J	0.022350738
062_413_J	062_421_J	62	62	J	J	J_J	062_413_J 062_421_J	0.085248771
062_413_J	062_422_M	62	62	J	J	J_J	062_413_J 062_422_M	0.650348877
062_413_J	062_450_M_and_062_588_M	62	62	J	M	M_J	062_413_J 062_450_M_and_062_588_M	0.351435085
062_414_J	062_415_J	62	62	J	J	J_J	062_414_J 062_415_J	0.863981407
062_414_J	062_416_F	62	62	J	F	F_J	062_414_J 062_416_F	-0.015149125
062_414_J	062_417_J	62	62	J	J	J_J	062_414_J 062_417_J	-0.052220266
062_414_J	062_418_J	62	62	J	J	J_J	062_414_J 062_418_J	0.086064302
062_414_J	062_419_J	62	62	J	J	J_J	062_414_J 062_419_J	0.039136442
062_414_J	062_421_J	62	62	J	J	J_J	062_414_J 062_421_J	0.073740227
062_414_J	062_422_M	62	62	J	J	J_J	062_414_J 062_422_M	0.254108791
062_414_J	062_450_M_and_062_588_M	62	62	J	M	M_J	062_414_J 062_450_M_and_062_588_M	0.653783589
062_415_J	062_416_F	62	62	J	F	F_J	062_415_J 062_416_F	0.008422276
062_415_J	062_417_J	62	62	J	J	J_J	062_415_J 062_417_J	-0.025869487
062_415_J	062_418_J	62	62	J	J	J_J	062_415_J 062_418_J	0.165568583
062_415_J	062_419_J	62	62	J	J	J_J	062_415_J 062_419_J	0.047452041
062_415_J	062_421_J	62	62	J	J	J_J	062_415_J 062_421_J	0.083832696
062_415_J	062_422_M	62	62	J	J	J_J	062_415_J 062_422_M	0.603421288
062_415_J	062_450_M_and_062_588_M	62	62	J	M	M_J	062_415_J 062_450_M_and_062_588_M	0.627845699
062_416_F	062_417_J	62	62	F	J	F_J	062_416_F 062_417_J	0.331099379
062_416_F	062_418_J	62	62	F	J	F_J	062_416_F 062_418_J	0.404937428
062_416_F	062_419_J	62	62	F	J	F_J	062_416_F 062_419_J	0.407044144
062_416_F	062_421_J	62	62	F	J	F_J	062_416_F 062_421_J	0.487690555
062_416_F	062_422_M	62	62	F	J	F_J	062_416_F 062_422_M	0.254001394
062_416_F	062_450_M_and_062_588_M	62	62	F	M	F_M	062_416_F 062_450_M_and_062_588_M	0.051001257
062_417_J	062_418_J	62	62	J	J	J_J	062_417_J 062_418_J	0.404016423
062_417_J	062_419_J	62	62	J	J	J_J	062_417_J 062_419_J	-0.008761903
062_417_J	062_421_J	62	62	J	J	J_J	062_417_J 062_421_J	0.088123032
062_417_J	062_422_M	62	62	J	J	J_J	062_417_J 062_422_M	-0.014910866
062_417_J	062_450_M_and_062_588_M	62	62	J	M	M_J	062_417_J 062_450_M_and_062_588_M	0.066159162
062_418_J	062_419_J	62	62	J	J	J_J	062_418_J 062_419_J	0.098559049
062_418_J	062_421_J	62	62	J	J	J_J	062_418_J 062_421_J	0.293989493
062_418_J	062_422_M	62	62	J	J	J_J	062_418_J 062_422_M	0.058317683
062_418_J	062_450_M_and_062_588_M	62	62	J	M	M_J	062_418_J 062_450_M_and_062_588_M	0.201144643
062_419_J	062_421_J	62	62	J	J	J_J	062_419_J 062_421_J	0.44723025
062_419_J	062_422_M	62	62	J	J	J_J	062_419_J 062_422_M	0.218422815
062_419_J	062_450_M_and_062_588_M	62	62	J	M	M_J	062_419_J 062_450_M_and_062_588_M	0.191279902
062_421_J	062_422_M	62	62	J	J	J_J	062_421_J 062_422_M	0.185048977
062_421_J	062_450_M_and_062_588_M	62	62	J	M	M_J	062_421_J 062_450_M_and_062_588_M	0.137672284
062_422_M	062_450_M_and_062_588_M	62	62	J	M	M_J	062_422_M 062_450_M_and_062_588_M	0.410603726
064_500_J	064_502_M	64	64	J	M	M_J	064_500_J 064_502_M	-0.012664891
064_500_J	064_503_M	64	64	J	M	M_J	064_500_J 064_503_M	0.379104947
064_500_J	064_504_J	64	64	J	J	J_J	064_500_J 064_504_J	0.081653583
064_500_J	064_505_J	64	64	J	J	J_J	064_500_J 064_505_J	-0.08759515
064_500_J	064_506_M	64	64	J	M	M_J	064_500_J 064_506_M	0.071418273
064_500_J	064_507_F	64	64	J	F	F_J	064_500_J 064_507_F	-0.014599765
064_500_J	064_508_F	64	64	J	F	F_J	064_500_J 064_508_F	0.207206991
064_502_M	064_503_M	64	64	M	M	M_M	064_502_M 064_503_M	0.018593996
064_502_M	064_504_J	64	64	M	J	M_J	064_502_M 064_504_J	0.044769889
064_502_M	064_505_J	64	64	M	J	M_J	064_502_M 064_505_J	0.401569199
064_502_M	064_506_M	64	64	M	M	M_M	064_502_M 064_506_M	0.01453133
064_502_M	064_507_F	64	64	M	F	F_M	064_502_M 064_507_F	0.239908918
064_502_M	064_508_F	64	64	M	F	F_M	064_502_M 064_508_F	0.007983355
064_503_M	064_504_J	64	64	M	J	M_J	064_503_M 064_504_J	0.011497942
064_503_M	064_505_J	64	64	M	J	M_J	064_503_M 064_505_J	-0.074788894
064_503_M	064_506_M	64	64	M	M	M_M	064_503_M 064_506_M	0.012550614
064_503_M	064_507_F	64	64	M	F	F_M	064_503_M 064_507_F	-0.058341047
064_503_M	064_508_F	64	64	M	F	F_M	064_503_M 064_508_F	0.078026761
064_504_J	064_505_J	64	64	J	J	J_J	064_504_J 064_505_J	0.21359944
064_504_J	064_506_M	64	64	J	M	M_J	064_504_J 064_506_M	0.264223167
064_504_J	064_507_F	64	64	J	F	F_J	064_504_J 064_507_F	0.257639846
064_504_J	064_508_F	64	64	J	F	F_J	064_504_J 064_508_F	-0.027820441
064_505_J	064_506_M	64	64	J	M	M_J	064_505_J 064_506_M	0.073451397
064_505_J	064_507_F	64	64	J	F	F_J	064_505_J 064_507_F	0.410780862
064_505_J	064_508_F	64	64	J	F	F_J	064_505_J 064_508_F	-0.029487027
064_506_M	064_507_F	64	64	M	F	F_M	064_506_M 064_507_F	0.053269825
064_506_M	064_508_F	64	64	M	F	F_M	064_506_M 064_508_F	0.038100153
064_507_F	064_508_F	64	64	F	F	F_F	064_507_F 064_508_F	-0.025067986
065_547_J	065_548_M	65	65	J	M	M_J	065_547_J 065_548_M	0.016822242
065_547_J	065_549_J	65	65	J	J	J_J	065_547_J 065_549_J	0.000248435
065_547_J	065_550_J	65	65	J	J	J_J	065_547_J 065_550_J	0.300466993
065_547_J	065_551_M	65	65	J	M	M_J	065_547_J 065_551_M	0.13784724
065_547_J	065_552_J	65	65	J	J	J_J	065_547_J 065_552_J	0.071941187
065_547_J	065_553_J	65	65	J	J	J_J	065_547_J 065_553_J	0.200133309
065_547_J	065_587_J	65	65	J	J	J_J	065_547_J 065_587_J	0.031398357
065_548_M	065_549_J	65	65	M	J	M_J	065_548_M 065_549_J	0.674377337
065_548_M	065_550_J	65	65	M	J	M_J	065_548_M 065_550_J	0.27664118
065_548_M	065_551_M	65	65	M	M	M_M	065_548_M 065_551_M	0.252000132
065_548_M	065_552_J	65	65	M	J	M_J	065_548_M 065_552_J	0.781968607
065_548_M	065_553_J	65	65	M	J	M_J	065_548_M 065_553_J	0.341387326
065_548_M	065_587_J	65	65	M	J	M_J	065_548_M 065_587_J	0.001139754
065_549_J	065_550_J	65	65	J	J	J_J	065_549_J 065_550_J	0.08030409
065_549_J	065_551_M	65	65	J	M	M_J	065_549_J 065_551_M	0.256601935
065_549_J	065_552_J	65	65	J	J	J_J	065_549_J 065_552_J	0.748553309
065_549_J	065_553_J	65	65	J	J	J_J	065_549_J 065_553_J	0.131948958
065_549_J	065_587_J	65	65	J	J	J_J	065_549_J 065_587_J	-0.00652843
065_550_J	065_551_M	65	65	J	M	M_J	065_550_J 065_551_M	0.435132017
065_550_J	065_552_J	65	65	J	J	J_J	065_550_J 065_552_J	0.180923969
065_550_J	065_553_J	65	65	J	J	J_J	065_550_J 065_553_J	0.152286887
065_550_J	065_587_J	65	65	J	J	J_J	065_550_J 065_587_J	0.02400735
065_551_M	065_552_J	65	65	M	J	M_J	065_551_M 065_552_J	0.19789978
065_551_M	065_553_J	65	65	M	J	M_J	065_551_M 065_553_J	0.279655644
065_551_M	065_587_J	65	65	M	J	M_J	065_551_M 065_587_J	0.028418001
065_552_J	065_553_J	65	65	J	J	J_J	065_552_J 065_553_J	0.228789942
065_552_J	065_587_J	65	65	J	J	J_J	065_552_J 065_587_J	0.023323453
065_553_J	065_587_J	65	65	J	J	J_J	065_553_J 065_587_J	-0.016490884
066_564_J	066_565_M	66	66	J	M	M_J	066_564_J 066_565_M	0.449500059
066_564_J	066_566_F	66	66	J	F	F_J	066_564_J 066_566_F	-0.003925183
066_564_J	066_567_J	66	66	J	J	J_J	066_564_J 066_567_J	0.494873109
066_564_J	066_568_J	66	66	J	J	J_J	066_564_J 066_568_J	0.614179872
066_564_J	066_569_J	66	66	J	J	J_J	066_564_J 066_569_J	0.175714231
066_564_J	066_570_F	66	66	J	F	F_J	066_564_J 066_570_F	0.258436019
066_564_J	066_571_F_and_090_708_F	66	66	J	F	F_J	066_564_J 066_571_F_and_090_708_F	-0.015368433
066_565_M	066_566_F	66	66	M	F	F_M	066_565_M 066_566_F	0.002080956
066_565_M	066_567_J	66	66	M	J	M_J	066_565_M 066_567_J	0.683927748
066_565_M	066_568_J	66	66	M	J	M_J	066_565_M 066_568_J	0.730581373
066_565_M	066_569_J	66	66	M	J	M_J	066_565_M 066_569_J	0.205294429
066_565_M	066_570_F	66	66	M	F	F_M	066_565_M 066_570_F	0.245909243
066_565_M	066_571_F_and_090_708_F	66	66	M	F	F_M	066_565_M 066_571_F_and_090_708_F	-0.014809956
066_566_F	066_567_J	66	66	F	J	F_J	066_566_F 066_567_J	-0.069549787
066_566_F	066_568_J	66	66	F	J	F_J	066_566_F 066_568_J	0.00311268
066_566_F	066_569_J	66	66	F	J	F_J	066_566_F 066_569_J	0.07059328
066_566_F	066_570_F	66	66	F	F	F_F	066_566_F 066_570_F	-0.106602637
066_566_F	066_571_F_and_090_708_F	66	66	F	F	F_F	066_566_F 066_571_F_and_090_708_F	0.043442799
066_567_J	066_568_J	66	66	J	J	J_J	066_567_J 066_568_J	0.774406336
066_567_J	066_569_J	66	66	J	J	J_J	066_567_J 066_569_J	0.099050354
066_567_J	066_570_F	66	66	J	F	F_J	066_567_J 066_570_F	0.162927224
066_567_J	066_571_F_and_090_708_F	66	66	J	F	F_J	066_567_J 066_571_F_and_090_708_F	-0.021663254
066_568_J	066_569_J	66	66	J	J	J_J	066_568_J 066_569_J	0.122617971
066_568_J	066_570_F	66	66	J	F	F_J	066_568_J 066_570_F	0.107084976
066_568_J	066_571_F_and_090_708_F	66	66	J	F	F_J	066_568_J 066_571_F_and_090_708_F	-0.000463854
066_569_J	066_570_F	66	66	J	F	F_J	066_569_J 066_570_F	0.398826938
066_569_J	066_571_F_and_090_708_F	66	66	J	F	F_J	066_569_J 066_571_F_and_090_708_F	0.001564091
066_570_F	066_571_F_and_090_708_F	66	66	F	F	F_F	066_570_F 066_571_F_and_090_708_F	-0.023184667
067_295_J	067_296_J	67	67	J	J	J_J	067_295_J 067_296_J	0.169636503
067_295_J	067_297_F_and_067_719_F	67	67	J	F	F_J	067_295_J 067_297_F_and_067_719_F	0.556392901
067_295_J	067_298_JM	67	67	J	J	J_J	067_295_J 067_298_JM	0.291770931
067_295_J	067_299_J	67	67	J	J	J_J	067_295_J 067_299_J	0.053842751
067_295_J	067_300_J	67	67	J	J	J_J	067_295_J 067_300_J	-0.016494055
067_295_J	067_302_J	67	67	J	J	J_J	067_295_J 067_302_J	0.127017969
067_295_J	067_303_F	67	67	J	F	F_J	067_295_J 067_303_F	0.059460876
067_295_J	067_304_M	67	67	J	M	M_J	067_295_J 067_304_M	0.420017082
067_295_J	067_305_J	67	67	J	J	J_J	067_295_J 067_305_J	0.062165799
067_295_J	067_306_J	67	67	J	J	J_J	067_295_J 067_306_J	-0.069056474
067_295_J	067_308_J	67	67	J	J	J_J	067_295_J 067_308_J	-0.043444133
067_295_J	067_309_M	67	67	J	M	M_J	067_295_J 067_309_M	-0.014056278
067_295_J	067_314_F	67	67	J	F	F_J	067_295_J 067_314_F	-0.038422466
067_295_J	067_315_J	67	67	J	J	J_J	067_295_J 067_315_J	-0.020944269
067_295_J	067_717_J	67	67	J	J	J_J	067_295_J 067_717_J	0.153005436
067_295_J	067_718_J	67	67	J	J	J_J	067_295_J 067_718_J	0.01254289
067_296_J	067_297_F_and_067_719_F	67	67	J	F	F_J	067_296_J 067_297_F_and_067_719_F	0.227180194
067_296_J	067_298_JM	67	67	J	J	J_J	067_296_J 067_298_JM	0.159956804
067_296_J	067_299_J	67	67	J	J	J_J	067_296_J 067_299_J	0.013149716
067_296_J	067_300_J	67	67	J	J	J_J	067_296_J 067_300_J	0.049192273
067_296_J	067_302_J	67	67	J	J	J_J	067_296_J 067_302_J	-0.033609146
067_296_J	067_303_F	67	67	J	F	F_J	067_296_J 067_303_F	-0.027442691
067_296_J	067_304_M	67	67	J	M	M_J	067_296_J 067_304_M	0.045438046
067_296_J	067_305_J	67	67	J	J	J_J	067_296_J 067_305_J	0.711331106
067_296_J	067_306_J	67	67	J	J	J_J	067_296_J 067_306_J	0.163466157
067_296_J	067_308_J	67	67	J	J	J_J	067_296_J 067_308_J	0.004666177
067_296_J	067_309_M	67	67	J	M	M_J	067_296_J 067_309_M	0.775874275
067_296_J	067_314_F	67	67	J	F	F_J	067_296_J 067_314_F	-0.060999669
067_296_J	067_315_J	67	67	J	J	J_J	067_296_J 067_315_J	0.705070644
067_296_J	067_717_J	67	67	J	J	J_J	067_296_J 067_717_J	0.027343157
067_296_J	067_718_J	67	67	J	J	J_J	067_296_J 067_718_J	0.079230206
067_297_F_and_067_719_F	067_298_JM	67	67	F	J	F_J	067_297_F_and_067_719_F 067_298_JM	0.600127864
067_297_F_and_067_719_F	067_299_J	67	67	F	J	F_J	067_297_F_and_067_719_F 067_299_J	0.005864348
067_297_F_and_067_719_F	067_300_J	67	67	F	J	F_J	067_297_F_and_067_719_F 067_300_J	0.026764076
067_297_F_and_067_719_F	067_302_J	67	67	F	J	F_J	067_297_F_and_067_719_F 067_302_J	0.285611039
067_297_F_and_067_719_F	067_303_F	67	67	F	F	F_F	067_297_F_and_067_719_F 067_303_F	0.00647742
067_297_F_and_067_719_F	067_304_M	67	67	F	M	F_M	067_297_F_and_067_719_F 067_304_M	-0.016117682
067_297_F_and_067_719_F	067_305_J	67	67	F	J	F_J	067_297_F_and_067_719_F 067_305_J	0.175994852
067_297_F_and_067_719_F	067_306_J	67	67	F	J	F_J	067_297_F_and_067_719_F 067_306_J	0.038450693
067_297_F_and_067_719_F	067_308_J	67	67	F	J	F_J	067_297_F_and_067_719_F 067_308_J	0.000142848
067_297_F_and_067_719_F	067_309_M	67	67	F	M	F_M	067_297_F_and_067_719_F 067_309_M	0.020892023
067_297_F_and_067_719_F	067_314_F	67	67	F	F	F_F	067_297_F_and_067_719_F 067_314_F	-0.04556455
067_297_F_and_067_719_F	067_315_J	67	67	F	J	F_J	067_297_F_and_067_719_F 067_315_J	-0.012894143
067_297_F_and_067_719_F	067_717_J	67	67	F	J	F_J	067_297_F_and_067_719_F 067_717_J	0.409528808
067_297_F_and_067_719_F	067_718_J	67	67	F	J	F_J	067_297_F_and_067_719_F 067_718_J	0.146447455
067_298_JM	067_299_J	67	67	J	J	J_J	067_298_JM 067_299_J	0.098765994
067_298_JM	067_300_J	67	67	J	J	J_J	067_298_JM 067_300_J	0.14391775
067_298_JM	067_302_J	67	67	J	J	J_J	067_298_JM 067_302_J	0.194035871
067_298_JM	067_303_F	67	67	J	F	F_J	067_298_JM 067_303_F	0.049520317
067_298_JM	067_304_M	67	67	J	M	M_J	067_298_JM 067_304_M	0.030114008
067_298_JM	067_305_J	67	67	J	J	J_J	067_298_JM 067_305_J	0.137306922
067_298_JM	067_306_J	67	67	J	J	J_J	067_298_JM 067_306_J	0.154298433
067_298_JM	067_308_J	67	67	J	J	J_J	067_298_JM 067_308_J	-0.040495204
067_298_JM	067_309_M	67	67	J	M	M_J	067_298_JM 067_309_M	0.030351242
067_298_JM	067_314_F	67	67	J	F	F_J	067_298_JM 067_314_F	-0.020878476
067_298_JM	067_315_J	67	67	J	J	J_J	067_298_JM 067_315_J	0.000329015
067_298_JM	067_717_J	67	67	J	J	J_J	067_298_JM 067_717_J	0.34766982
067_298_JM	067_718_J	67	67	J	J	J_J	067_298_JM 067_718_J	0.215192366
067_299_J	067_300_J	67	67	J	J	J_J	067_299_J 067_300_J	0.481077428
067_299_J	067_302_J	67	67	J	J	J_J	067_299_J 067_302_J	0.033461523
067_299_J	067_303_F	67	67	J	F	F_J	067_299_J 067_303_F	0.541037345
067_299_J	067_304_M	67	67	J	M	M_J	067_299_J 067_304_M	-0.03054139
067_299_J	067_305_J	67	67	J	J	J_J	067_299_J 067_305_J	0.209364958
067_299_J	067_306_J	67	67	J	J	J_J	067_299_J 067_306_J	0.277046617
067_299_J	067_308_J	67	67	J	J	J_J	067_299_J 067_308_J	0.340596487
067_299_J	067_309_M	67	67	J	M	M_J	067_299_J 067_309_M	0.214557629
067_299_J	067_314_F	67	67	J	F	F_J	067_299_J 067_314_F	0.026201106
067_299_J	067_315_J	67	67	J	J	J_J	067_299_J 067_315_J	0.084771124
067_299_J	067_717_J	67	67	J	J	J_J	067_299_J 067_717_J	0.254534806
067_299_J	067_718_J	67	67	J	J	J_J	067_299_J 067_718_J	0.466998537
067_300_J	067_302_J	67	67	J	J	J_J	067_300_J 067_302_J	0.021095705
067_300_J	067_303_F	67	67	J	F	F_J	067_300_J 067_303_F	0.443224916
067_300_J	067_304_M	67	67	J	M	M_J	067_300_J 067_304_M	-0.034150219
067_300_J	067_305_J	67	67	J	J	J_J	067_300_J 067_305_J	0.065064624
067_300_J	067_306_J	67	67	J	J	J_J	067_300_J 067_306_J	0.374442529
067_300_J	067_308_J	67	67	J	J	J_J	067_300_J 067_308_J	0.125311891
067_300_J	067_309_M	67	67	J	M	M_J	067_300_J 067_309_M	0.120493677
067_300_J	067_314_F	67	67	J	F	F_J	067_300_J 067_314_F	0.045519524
067_300_J	067_315_J	67	67	J	J	J_J	067_300_J 067_315_J	0.054396228
067_300_J	067_717_J	67	67	J	J	J_J	067_300_J 067_717_J	0.266518872
067_300_J	067_718_J	67	67	J	J	J_J	067_300_J 067_718_J	0.47794219
067_302_J	067_303_F	67	67	J	F	F_J	067_302_J 067_303_F	0.044110054
067_302_J	067_304_M	67	67	J	M	M_J	067_302_J 067_304_M	-0.038498374
067_302_J	067_305_J	67	67	J	J	J_J	067_302_J 067_305_J	0.068780346
067_302_J	067_306_J	67	67	J	J	J_J	067_302_J 067_306_J	-0.014970839
067_302_J	067_308_J	67	67	J	J	J_J	067_302_J 067_308_J	-0.015151117
067_302_J	067_309_M	67	67	J	M	M_J	067_302_J 067_309_M	-0.004007849
067_302_J	067_314_F	67	67	J	F	F_J	067_302_J 067_314_F	-0.053594364
067_302_J	067_315_J	67	67	J	J	J_J	067_302_J 067_315_J	-0.022708989
067_302_J	067_717_J	67	67	J	J	J_J	067_302_J 067_717_J	0.12833499
067_302_J	067_718_J	67	67	J	J	J_J	067_302_J 067_718_J	0.027598942
067_303_F	067_304_M	67	67	F	M	F_M	067_303_F 067_304_M	-0.005213227
067_303_F	067_305_J	67	67	F	J	F_J	067_303_F 067_305_J	0.001431045
067_303_F	067_306_J	67	67	F	J	F_J	067_303_F 067_306_J	0.100020358
067_303_F	067_308_J	67	67	F	J	F_J	067_303_F 067_308_J	-0.004794667
067_303_F	067_309_M	67	67	F	M	F_M	067_303_F 067_309_M	0.012104375
067_303_F	067_314_F	67	67	F	F	F_F	067_303_F 067_314_F	0.009333923
067_303_F	067_315_J	67	67	F	J	F_J	067_303_F 067_315_J	0.046619354
067_303_F	067_717_J	67	67	F	J	F_J	067_303_F 067_717_J	0.302513379
067_303_F	067_718_J	67	67	F	J	F_J	067_303_F 067_718_J	0.557625682
067_304_M	067_305_J	67	67	M	J	M_J	067_304_M 067_305_J	-0.032221599
067_304_M	067_306_J	67	67	M	J	M_J	067_304_M 067_306_J	-0.071666337
067_304_M	067_308_J	67	67	M	J	M_J	067_304_M 067_308_J	-0.073605427
067_304_M	067_309_M	67	67	M	M	M_M	067_304_M 067_309_M	-0.023986262
067_304_M	067_314_F	67	67	M	F	F_M	067_304_M 067_314_F	0.009467483
067_304_M	067_315_J	67	67	M	J	M_J	067_304_M 067_315_J	0.006709095
067_304_M	067_717_J	67	67	M	J	M_J	067_304_M 067_717_J	-0.060040227
067_304_M	067_718_J	67	67	M	J	M_J	067_304_M 067_718_J	-0.068916099
067_305_J	067_306_J	67	67	J	J	J_J	067_305_J 067_306_J	0.329868071
067_305_J	067_308_J	67	67	J	J	J_J	067_305_J 067_308_J	0.361779054
067_305_J	067_309_M	67	67	J	M	M_J	067_305_J 067_309_M	0.88318842
067_305_J	067_314_F	67	67	J	F	F_J	067_305_J 067_314_F	-0.045174523
067_305_J	067_315_J	67	67	J	J	J_J	067_305_J 067_315_J	0.783595154
067_305_J	067_717_J	67	67	J	J	J_J	067_305_J 067_717_J	0.301279712
067_305_J	067_718_J	67	67	J	J	J_J	067_305_J 067_718_J	0.02100337
067_306_J	067_308_J	67	67	J	J	J_J	067_306_J 067_308_J	0.490499294
067_306_J	067_309_M	67	67	J	M	M_J	067_306_J 067_309_M	0.279813027
067_306_J	067_314_F	67	67	J	F	F_J	067_306_J 067_314_F	-0.026890185
067_306_J	067_315_J	67	67	J	J	J_J	067_306_J 067_315_J	0.05329885
067_306_J	067_717_J	67	67	J	J	J_J	067_306_J 067_717_J	0.235868338
067_306_J	067_718_J	67	67	J	J	J_J	067_306_J 067_718_J	0.252583474
067_308_J	067_309_M	67	67	J	M	M_J	067_308_J 067_309_M	0.297132725
067_308_J	067_314_F	67	67	J	F	F_J	067_308_J 067_314_F	-0.088415024
067_308_J	067_315_J	67	67	J	J	J_J	067_308_J 067_315_J	0.078481928
067_308_J	067_717_J	67	67	J	J	J_J	067_308_J 067_717_J	0.303687316
067_308_J	067_718_J	67	67	J	J	J_J	067_308_J 067_718_J	0.107366241
067_309_M	067_314_F	67	67	M	F	F_M	067_309_M 067_314_F	-0.051456647
067_309_M	067_315_J	67	67	M	J	M_J	067_309_M 067_315_J	0.801489539
067_309_M	067_717_J	67	67	M	J	M_J	067_309_M 067_717_J	0.062366174
067_309_M	067_718_J	67	67	M	J	M_J	067_309_M 067_718_J	0.113608164
067_314_F	067_315_J	67	67	F	J	F_J	067_314_F 067_315_J	0.121244172
067_314_F	067_717_J	67	67	F	J	F_J	067_314_F 067_717_J	-0.049826257
067_314_F	067_718_J	67	67	F	J	F_J	067_314_F 067_718_J	-0.049273788
067_315_J	067_717_J	67	67	J	J	J_J	067_315_J 067_717_J	0.049087553
067_315_J	067_718_J	67	67	J	J	J_J	067_315_J 067_718_J	0.004953102
067_717_J	067_718_J	67	67	J	J	J_J	067_717_J 067_718_J	0.449010162
068_232_M	068_233_M	68	68	M	M	M_M	068_232_M 068_233_M	0.260456379
068_232_M	068_234_DM	68	68	M	M	M_M	068_232_M 068_234_DM	0.335427107
068_232_M	068_235_J	68	68	M	J	M_J	068_232_M 068_235_J	0.712421415
068_232_M	068_236_F	68	68	M	F	F_M	068_232_M 068_236_F	0.485952353
068_232_M	068_715_F	68	68	M	F	F_M	068_232_M 068_715_F	-0.069970199
068_233_M	068_234_DM	68	68	M	M	M_M	068_233_M 068_234_DM	0.140331428
068_233_M	068_235_J	68	68	M	J	M_J	068_233_M 068_235_J	0.232879238
068_233_M	068_236_F	68	68	M	F	F_M	068_233_M 068_236_F	0.368592911
068_233_M	068_715_F	68	68	M	F	F_M	068_233_M 068_715_F	0.002092422
068_234_DM	068_235_J	68	68	M	J	M_J	068_234_DM 068_235_J	0.054802206
068_234_DM	068_236_F	68	68	M	F	F_M	068_234_DM 068_236_F	-0.131231354
068_234_DM	068_715_F	68	68	M	F	F_M	068_234_DM 068_715_F	0.0064369
068_235_J	068_236_F	68	68	J	F	F_J	068_235_J 068_236_F	0.701598825
068_235_J	068_715_F	68	68	J	F	F_J	068_235_J 068_715_F	-0.025511163
068_236_F	068_715_F	68	68	F	F	F_F	068_236_F 068_715_F	-0.06169078
069_328_J	069_329_F	69	69	J	F	F_J	069_328_J 069_329_F	-0.013889112
069_328_J	069_330_J	69	69	J	J	J_J	069_328_J 069_330_J	0.600375938
069_328_J	069_331_J	69	69	J	J	J_J	069_328_J 069_331_J	0.678641828
069_328_J	069_332_J	69	69	J	J	J_J	069_328_J 069_332_J	0.536179139
069_328_J	069_369_M	69	69	J	M	M_J	069_328_J 069_369_M	-0.023513852
069_328_J	069_720_F	69	69	J	F	F_J	069_328_J 069_720_F	-0.03934724
069_329_F	069_330_J	69	69	F	J	F_J	069_329_F 069_330_J	0.016161139
069_329_F	069_331_J	69	69	F	J	F_J	069_329_F 069_331_J	0.020650401
069_329_F	069_332_J	69	69	F	J	F_J	069_329_F 069_332_J	0.284147118
069_329_F	069_369_M	69	69	F	M	F_M	069_329_F 069_369_M	0.024662319
069_329_F	069_720_F	69	69	F	F	F_F	069_329_F 069_720_F	0.360260951
069_330_J	069_331_J	69	69	J	J	J_J	069_330_J 069_331_J	0.546346021
069_330_J	069_332_J	69	69	J	J	J_J	069_330_J 069_332_J	0.436557824
069_330_J	069_369_M	69	69	J	M	M_J	069_330_J 069_369_M	0.097860588
069_330_J	069_720_F	69	69	J	F	F_J	069_330_J 069_720_F	-0.032709901
069_331_J	069_332_J	69	69	J	J	J_J	069_331_J 069_332_J	0.566860671
069_331_J	069_369_M	69	69	J	M	M_J	069_331_J 069_369_M	0.061817419
069_331_J	069_720_F	69	69	J	F	F_J	069_331_J 069_720_F	-0.048606322
069_332_J	069_369_M	69	69	J	M	M_J	069_332_J 069_369_M	0.013253056
069_332_J	069_720_F	69	69	J	F	F_J	069_332_J 069_720_F	0.242151457
069_369_M	069_720_F	69	69	M	F	F_M	069_369_M 069_720_F	0.100697489
070_423_J	070_424_J	70	70	J	J	J_J	070_423_J 070_424_J	0.787870343
070_423_J	070_425_J	70	70	J	J	J_J	070_423_J 070_425_J	0.083654187
070_423_J	070_426_F	70	70	J	F	F_J	070_423_J 070_426_F	-0.02863672
070_423_J	070_428_F	70	70	J	F	F_J	070_423_J 070_428_F	0.495002239
070_423_J	070_429_J	70	70	J	J	J_J	070_423_J 070_429_J	0.232460168
070_423_J	070_430_DM	70	70	J	M	M_J	070_423_J 070_430_DM	0.392224527
070_424_J	070_425_J	70	70	J	J	J_J	070_424_J 070_425_J	0.264944801
070_424_J	070_426_F	70	70	J	F	F_J	070_424_J 070_426_F	-0.018077095
070_424_J	070_428_F	70	70	J	F	F_J	070_424_J 070_428_F	0.462893147
070_424_J	070_429_J	70	70	J	J	J_J	070_424_J 070_429_J	0.251613398
070_424_J	070_430_DM	70	70	J	M	M_J	070_424_J 070_430_DM	0.337861993
070_425_J	070_426_F	70	70	J	F	F_J	070_425_J 070_426_F	0.506706642
070_425_J	070_428_F	70	70	J	F	F_J	070_425_J 070_428_F	-0.074667071
070_425_J	070_429_J	70	70	J	J	J_J	070_425_J 070_429_J	0.245159533
070_425_J	070_430_DM	70	70	J	M	M_J	070_425_J 070_430_DM	0.222507255
070_426_F	070_428_F	70	70	F	F	F_F	070_426_F 070_428_F	-0.067302789
070_426_F	070_429_J	70	70	F	J	F_J	070_426_F 070_429_J	-0.00150451
070_426_F	070_430_DM	70	70	F	M	F_M	070_426_F 070_430_DM	0.020489409
070_428_F	070_429_J	70	70	F	J	F_J	070_428_F 070_429_J	-0.004421279
070_428_F	070_430_DM	70	70	F	M	F_M	070_428_F 070_430_DM	-0.078840366
070_429_J	070_430_DM	70	70	J	M	M_J	070_429_J 070_430_DM	0.28145316
071_365_J	071_366_J	71	71	J	J	J_J	071_365_J 071_366_J	0.278117529
071_365_J	071_367_DM	71	71	J	M	M_J	071_365_J 071_367_DM	0.154746309
071_365_J	071_368_F	71	71	J	F	F_J	071_365_J 071_368_F	0.599376525
071_365_J	071_370_F	71	71	J	F	F_J	071_365_J 071_370_F	0.074806306
071_366_J	071_367_DM	71	71	J	M	M_J	071_366_J 071_367_DM	0.4067039
071_366_J	071_368_F	71	71	J	F	F_J	071_366_J 071_368_F	0.112768557
071_366_J	071_370_F	71	71	J	F	F_J	071_366_J 071_370_F	0.477577663
071_367_DM	071_368_F	71	71	M	F	F_M	071_367_DM 071_368_F	0.042405335
071_367_DM	071_370_F	71	71	M	F	F_M	071_367_DM 071_370_F	-0.056401021
071_368_F	071_370_F	71	71	F	F	F_F	071_368_F 071_370_F	0.030165362
072_214_DM	072_215_F	72	72	M	F	F_M	072_214_DM 072_215_F	0.007265076
072_214_DM	072_217_F	72	72	M	F	F_M	072_214_DM 072_217_F	-0.027902976
072_215_F	072_217_F	72	72	F	F	F_F	072_215_F 072_217_F	0.540396518
073_607_DM	073_608_F	73	73	M	F	F_M	073_607_DM 073_608_F	0.336277321
073_607_DM	073_609_J	73	73	M	J	M_J	073_607_DM 073_609_J	-0.019782728
073_608_F	073_609_J	73	73	F	J	F_J	073_608_F 073_609_J	-0.019711487
074_635_F	074_636_J	74	74	F	J	F_J	074_635_F 074_636_J	0.675599333
074_635_F	074_637_M	74	74	F	M	F_M	074_635_F 074_637_M	0.658184073
074_635_F	074_638_M	74	74	F	M	F_M	074_635_F 074_638_M	-0.04264884
074_635_F	074_639_J	74	74	F	J	F_J	074_635_F 074_639_J	0.346302718
074_635_F	074_640_J	74	74	F	J	F_J	074_635_F 074_640_J	-0.048192801
074_636_J	074_637_M	74	74	J	M	M_J	074_636_J 074_637_M	0.797700953
074_636_J	074_638_M	74	74	J	M	M_J	074_636_J 074_638_M	-0.029016841
074_636_J	074_639_J	74	74	J	J	J_J	074_636_J 074_639_J	0.231430107
074_636_J	074_640_J	74	74	J	J	J_J	074_636_J 074_640_J	-0.071369055
074_637_M	074_638_M	74	74	M	M	M_M	074_637_M 074_638_M	0.009081466
074_637_M	074_639_J	74	74	M	J	M_J	074_637_M 074_639_J	0.013748859
074_637_M	074_640_J	74	74	M	J	M_J	074_637_M 074_640_J	-0.021976125
074_638_M	074_639_J	74	74	M	J	M_J	074_638_M 074_639_J	-0.017533901
074_638_M	074_640_J	74	74	M	J	M_J	074_638_M 074_640_J	0.067940202
074_639_J	074_640_J	74	74	J	J	J_J	074_639_J 074_640_J	-0.032372933
075_701_M	075_702_J	75	75	M	J	M_J	075_701_M 075_702_J	0.21288191
075_701_M	075_703_F	75	75	M	F	F_M	075_701_M 075_703_F	0.313798989
075_701_M	075_705_J	75	75	M	J	M_J	075_701_M 075_705_J	0.579631851
075_701_M	075_714_J	75	75	M	J	M_J	075_701_M 075_714_J	0.368746267
075_701_M	075_870_M	75	75	M	M	M_M	075_701_M 075_870_M	0.183063428
075_702_J	075_703_F	75	75	J	F	F_J	075_702_J 075_703_F	0.126490518
075_702_J	075_705_J	75	75	J	J	J_J	075_702_J 075_705_J	0.39027993
075_702_J	075_714_J	75	75	J	J	J_J	075_702_J 075_714_J	0.154250935
075_702_J	075_870_M	75	75	J	M	M_J	075_702_J 075_870_M	0.275730609
075_703_F	075_705_J	75	75	F	J	F_J	075_703_F 075_705_J	0.307911919
075_703_F	075_714_J	75	75	F	J	F_J	075_703_F 075_714_J	0.32170906
075_703_F	075_870_M	75	75	F	M	F_M	075_703_F 075_870_M	0.094443566
075_705_J	075_714_J	75	75	J	J	J_J	075_705_J 075_714_J	0.637918307
075_705_J	075_870_M	75	75	J	M	M_J	075_705_J 075_870_M	0.281433887
075_714_J	075_870_M	75	75	J	M	M_J	075_714_J 075_870_M	0.325073289
076_574_J	076_575_F	76	76	J	F	F_J	076_574_J 076_575_F	-0.033834874
076_574_J	076_576_DM	76	76	J	M	M_J	076_574_J 076_576_DM	0.287667272
076_574_J	076_577_J	76	76	J	J	J_J	076_574_J 076_577_J	0.087820813
076_575_F	076_576_DM	76	76	F	M	F_M	076_575_F 076_576_DM	-0.067409035
076_575_F	076_577_J	76	76	F	J	F_J	076_575_F 076_577_J	0.553100178
076_576_DM	076_577_J	76	76	M	J	M_J	076_576_DM 076_577_J	0.339324318
077_648_F	077_649_J	77	77	F	J	F_J	077_648_F 077_649_J	-0.025050534
077_648_F	077_650_F	77	77	F	F	F_F	077_648_F 077_650_F	-0.010471393
077_648_F	077_651_J	77	77	F	J	F_J	077_648_F 077_651_J	-0.024639914
077_648_F	077_652_M	77	77	F	M	F_M	077_648_F 077_652_M	0.018286438
077_648_F	077_653_J	77	77	F	J	F_J	077_648_F 077_653_J	-0.000341578
077_648_F	077_654_F	77	77	F	F	F_F	077_648_F 077_654_F	0.068841405
077_648_F	077_655_F	77	77	F	F	F_F	077_648_F 077_655_F	0.022415543
077_648_F	077_656_M	77	77	F	M	F_M	077_648_F 077_656_M	-0.057270686
077_648_F	077_657_F	77	77	F	F	F_F	077_648_F 077_657_F	-0.009142625
077_648_F	077_658_M	77	77	F	M	F_M	077_648_F 077_658_M	-0.020780087
077_648_F	077_659_J	77	77	F	J	F_J	077_648_F 077_659_J	0.003650369
077_648_F	077_660_J	77	77	F	J	F_J	077_648_F 077_660_J	0.036747147
077_648_F	077_661_J	77	77	F	J	F_J	077_648_F 077_661_J	0.049837667
077_648_F	077_663_J	77	77	F	J	F_J	077_648_F 077_663_J	-0.098878964
077_649_J	077_650_F	77	77	J	F	F_J	077_649_J 077_650_F	0.100407497
077_649_J	077_651_J	77	77	J	J	J_J	077_649_J 077_651_J	0.398474644
077_649_J	077_652_M	77	77	J	M	M_J	077_649_J 077_652_M	0.260050547
077_649_J	077_653_J	77	77	J	J	J_J	077_649_J 077_653_J	0.758950511
077_649_J	077_654_F	77	77	J	F	F_J	077_649_J 077_654_F	0.158645652
077_649_J	077_655_F	77	77	J	F	F_J	077_649_J 077_655_F	-0.019584049
077_649_J	077_656_M	77	77	J	M	M_J	077_649_J 077_656_M	0.630811332
077_649_J	077_657_F	77	77	J	F	F_J	077_649_J 077_657_F	0.010576828
077_649_J	077_658_M	77	77	J	M	M_J	077_649_J 077_658_M	0.368809782
077_649_J	077_659_J	77	77	J	J	J_J	077_649_J 077_659_J	0.277236408
077_649_J	077_660_J	77	77	J	J	J_J	077_649_J 077_660_J	0.278678251
077_649_J	077_661_J	77	77	J	J	J_J	077_649_J 077_661_J	0.093894347
077_649_J	077_663_J	77	77	J	J	J_J	077_649_J 077_663_J	0.552430876
077_650_F	077_651_J	77	77	F	J	F_J	077_650_F 077_651_J	0.468316754
077_650_F	077_652_M	77	77	F	M	F_M	077_650_F 077_652_M	0.100949306
077_650_F	077_653_J	77	77	F	J	F_J	077_650_F 077_653_J	0.105856058
077_650_F	077_654_F	77	77	F	F	F_F	077_650_F 077_654_F	0.088399199
077_650_F	077_655_F	77	77	F	F	F_F	077_650_F 077_655_F	0.017754269
077_650_F	077_656_M	77	77	F	M	F_M	077_650_F 077_656_M	-0.012573937
077_650_F	077_657_F	77	77	F	F	F_F	077_650_F 077_657_F	0.256406745
077_650_F	077_658_M	77	77	F	M	F_M	077_650_F 077_658_M	0.011444545
077_650_F	077_659_J	77	77	F	J	F_J	077_650_F 077_659_J	0.16557958
077_650_F	077_660_J	77	77	F	J	F_J	077_650_F 077_660_J	0.642273931
077_650_F	077_661_J	77	77	F	J	F_J	077_650_F 077_661_J	0.302344726
077_650_F	077_663_J	77	77	F	J	F_J	077_650_F 077_663_J	0.513088608
077_651_J	077_652_M	77	77	J	M	M_J	077_651_J 077_652_M	0.472844713
077_651_J	077_653_J	77	77	J	J	J_J	077_651_J 077_653_J	0.386545589
077_651_J	077_654_F	77	77	J	F	F_J	077_651_J 077_654_F	0.052085011
077_651_J	077_655_F	77	77	J	F	F_J	077_651_J 077_655_F	-0.015710363
077_651_J	077_656_M	77	77	J	M	M_J	077_651_J 077_656_M	0.592294359
077_651_J	077_657_F	77	77	J	F	F_J	077_651_J 077_657_F	0.200155352
077_651_J	077_658_M	77	77	J	M	M_J	077_651_J 077_658_M	0.415093704
077_651_J	077_659_J	77	77	J	J	J_J	077_651_J 077_659_J	0.21908553
077_651_J	077_660_J	77	77	J	J	J_J	077_651_J 077_660_J	0.497246347
077_651_J	077_661_J	77	77	J	J	J_J	077_651_J 077_661_J	0.23254871
077_651_J	077_663_J	77	77	J	J	J_J	077_651_J 077_663_J	0.628461278
077_652_M	077_653_J	77	77	M	J	M_J	077_652_M 077_653_J	0.474567286
077_652_M	077_654_F	77	77	M	F	F_M	077_652_M 077_654_F	0.044781042
077_652_M	077_655_F	77	77	M	F	F_M	077_652_M 077_655_F	-0.031234448
077_652_M	077_656_M	77	77	M	M	M_M	077_652_M 077_656_M	0.634859465
077_652_M	077_657_F	77	77	M	F	F_M	077_652_M 077_657_F	-0.05646445
077_652_M	077_658_M	77	77	M	M	M_M	077_652_M 077_658_M	0.584865327
077_652_M	077_659_J	77	77	M	J	M_J	077_652_M 077_659_J	0.255470586
077_652_M	077_660_J	77	77	M	J	M_J	077_652_M 077_660_J	0.261056337
077_652_M	077_661_J	77	77	M	J	M_J	077_652_M 077_661_J	0.268677409
077_652_M	077_663_J	77	77	M	J	M_J	077_652_M 077_663_J	0.163163453
077_653_J	077_654_F	77	77	J	F	F_J	077_653_J 077_654_F	0.205099562
077_653_J	077_655_F	77	77	J	F	F_J	077_653_J 077_655_F	0.004992956
077_653_J	077_656_M	77	77	J	M	M_J	077_653_J 077_656_M	0.559936538
077_653_J	077_657_F	77	77	J	F	F_J	077_653_J 077_657_F	-0.018848021
077_653_J	077_658_M	77	77	J	M	M_J	077_653_J 077_658_M	0.412061106
077_653_J	077_659_J	77	77	J	J	J_J	077_653_J 077_659_J	0.478286105
077_653_J	077_660_J	77	77	J	J	J_J	077_653_J 077_660_J	0.072981084
077_653_J	077_661_J	77	77	J	J	J_J	077_653_J 077_661_J	0.135596283
077_653_J	077_663_J	77	77	J	J	J_J	077_653_J 077_663_J	0.361393565
077_654_F	077_655_F	77	77	F	F	F_F	077_654_F 077_655_F	-0.026313937
077_654_F	077_656_M	77	77	F	M	F_M	077_654_F 077_656_M	-0.012172609
077_654_F	077_657_F	77	77	F	F	F_F	077_654_F 077_657_F	-0.039514388
077_654_F	077_658_M	77	77	F	M	F_M	077_654_F 077_658_M	-0.030113542
077_654_F	077_659_J	77	77	F	J	F_J	077_654_F 077_659_J	0.668729973
077_654_F	077_660_J	77	77	F	J	F_J	077_654_F 077_660_J	0.106685874
077_654_F	077_661_J	77	77	F	J	F_J	077_654_F 077_661_J	0.533565559
077_654_F	077_663_J	77	77	F	J	F_J	077_654_F 077_663_J	-0.014653425
077_655_F	077_656_M	77	77	F	M	F_M	077_655_F 077_656_M	-0.033609014
077_655_F	077_657_F	77	77	F	F	F_F	077_655_F 077_657_F	0.026909645
077_655_F	077_658_M	77	77	F	M	F_M	077_655_F 077_658_M	0.001215626
077_655_F	077_659_J	77	77	F	J	F_J	077_655_F 077_659_J	-0.022884347
077_655_F	077_660_J	77	77	F	J	F_J	077_655_F 077_660_J	-0.035721342
077_655_F	077_661_J	77	77	F	J	F_J	077_655_F 077_661_J	-0.04146384
077_655_F	077_663_J	77	77	F	J	F_J	077_655_F 077_663_J	-0.014494808
077_656_M	077_657_F	77	77	M	F	F_M	077_656_M 077_657_F	0.020160771
077_656_M	077_658_M	77	77	M	M	M_M	077_656_M 077_658_M	0.72331486
077_656_M	077_659_J	77	77	M	J	M_J	077_656_M 077_659_J	0.158877234
077_656_M	077_660_J	77	77	M	J	M_J	077_656_M 077_660_J	0.257553338
077_656_M	077_661_J	77	77	M	J	M_J	077_656_M 077_661_J	0.165105759
077_656_M	077_663_J	77	77	M	J	M_J	077_656_M 077_663_J	0.44740281
077_657_F	077_658_M	77	77	F	M	F_M	077_657_F 077_658_M	-3.31E-05
077_657_F	077_659_J	77	77	F	J	F_J	077_657_F 077_659_J	-0.017668559
077_657_F	077_660_J	77	77	F	J	F_J	077_657_F 077_660_J	0.039577939
077_657_F	077_661_J	77	77	F	J	F_J	077_657_F 077_661_J	-0.055820041
077_657_F	077_663_J	77	77	F	J	F_J	077_657_F 077_663_J	0.146548227
077_658_M	077_659_J	77	77	M	J	M_J	077_658_M 077_659_J	0.216487178
077_658_M	077_660_J	77	77	M	J	M_J	077_658_M 077_660_J	0.098261751
077_658_M	077_661_J	77	77	M	J	M_J	077_658_M 077_661_J	0.181310134
077_658_M	077_663_J	77	77	M	J	M_J	077_658_M 077_663_J	0.186823344
077_659_J	077_660_J	77	77	J	J	J_J	077_659_J 077_660_J	0.231543101
077_659_J	077_661_J	77	77	J	J	J_J	077_659_J 077_661_J	0.499792514
077_659_J	077_663_J	77	77	J	J	J_J	077_659_J 077_663_J	0.111917
077_660_J	077_661_J	77	77	J	J	J_J	077_660_J 077_661_J	0.370932628
077_660_J	077_663_J	77	77	J	J	J_J	077_660_J 077_663_J	0.446627871
077_661_J	077_663_J	77	77	J	J	J_J	077_661_J 077_663_J	0.305429477
078_641_F	078_642_J	78	78	F	J	F_J	078_641_F 078_642_J	-0.017528007
078_641_F	078_643_J	78	78	F	J	F_J	078_641_F 078_643_J	-0.018263846
078_641_F	078_644_F	78	78	F	F	F_F	078_641_F 078_644_F	0.019890408
078_641_F	078_646_J	78	78	F	J	F_J	078_641_F 078_646_J	-0.036532076
078_641_F	078_647_J	78	78	F	J	F_J	078_641_F 078_647_J	-0.043258629
078_641_F	078_667_DM	78	78	F	M	F_M	078_641_F 078_667_DM	-0.009302421
078_642_J	078_643_J	78	78	J	J	J_J	078_642_J 078_643_J	0.026665513
078_642_J	078_644_F	78	78	J	F	F_J	078_642_J 078_644_F	-0.007486315
078_642_J	078_646_J	78	78	J	J	J_J	078_642_J 078_646_J	0.025665214
078_642_J	078_647_J	78	78	J	J	J_J	078_642_J 078_647_J	0.050531977
078_642_J	078_667_DM	78	78	J	M	M_J	078_642_J 078_667_DM	-0.011727443
078_643_J	078_644_F	78	78	J	F	F_J	078_643_J 078_644_F	-0.069594316
078_643_J	078_646_J	78	78	J	J	J_J	078_643_J 078_646_J	0.128071325
078_643_J	078_647_J	78	78	J	J	J_J	078_643_J 078_647_J	0.491129021
078_643_J	078_667_DM	78	78	J	M	M_J	078_643_J 078_667_DM	-0.051615888
078_644_F	078_646_J	78	78	F	J	F_J	078_644_F 078_646_J	0.011819014
078_644_F	078_647_J	78	78	F	J	F_J	078_644_F 078_647_J	-0.017373909
078_644_F	078_667_DM	78	78	F	M	F_M	078_644_F 078_667_DM	0.004259811
078_646_J	078_647_J	78	78	J	J	J_J	078_646_J 078_647_J	0.27746116
078_646_J	078_667_DM	78	78	J	M	M_J	078_646_J 078_667_DM	-0.023702504
078_647_J	078_667_DM	78	78	J	M	M_J	078_647_J 078_667_DM	-0.074636309
079_645_F	079_670_M_and_122_942_M	79	79	F	M	F_M	079_645_F 079_670_M_and_122_942_M	-0.02609009
079_645_F	079_965_J	79	79	F	J	F_J	079_645_F 079_965_J	0.073031795
079_670_M_and_122_942_M	079_965_J	79	79	M	J	M_J	079_670_M_and_122_942_M 079_965_J	0.011697769
080_582_M	080_583_J	80	80	M	J	M_J	080_582_M 080_583_J	0.005984054
080_582_M	080_584_J	80	80	M	J	M_J	080_582_M 080_584_J	0.525593213
080_582_M	080_585_J	80	80	M	J	M_J	080_582_M 080_585_J	0.49681413
080_582_M	080_802_F	80	80	M	F	F_M	080_582_M 080_802_F	0.029333198
080_583_J	080_584_J	80	80	J	J	J_J	080_583_J 080_584_J	-0.033803681
080_583_J	080_585_J	80	80	J	J	J_J	080_583_J 080_585_J	-0.018663854
080_583_J	080_802_F	80	80	J	F	F_J	080_583_J 080_802_F	0.051496761
080_584_J	080_585_J	80	80	J	J	J_J	080_584_J 080_585_J	0.717410912
080_584_J	080_802_F	80	80	J	F	F_J	080_584_J 080_802_F	-0.05962409
080_585_J	080_802_F	80	80	J	F	F_J	080_585_J 080_802_F	-0.079268679
081_664_J	081_665_JM	81	81	J	J	J_J	081_664_J 081_665_JM	0.26733486
081_664_J	081_666_M	81	81	J	M	M_J	081_664_J 081_666_M	0.583184604
081_664_J	081_803_F	81	81	J	F	F_J	081_664_J 081_803_F	-0.025362728
081_665_JM	081_666_M	81	81	J	M	M_J	081_665_JM 081_666_M	0.414997828
081_665_JM	081_803_F	81	81	J	F	F_J	081_665_JM 081_803_F	-0.039437035
081_666_M	081_803_F	81	81	M	F	F_M	081_666_M 081_803_F	-0.069490857
082_688_F	082_689_J	82	82	F	J	F_J	082_688_F 082_689_J	0.046352982
082_688_F	082_690_J	82	82	F	J	F_J	082_688_F 082_690_J	0.054316299
082_688_F	082_691_F	82	82	F	F	F_F	082_688_F 082_691_F	-0.01047646
082_688_F	082_692_J	82	82	F	J	F_J	082_688_F 082_692_J	0.042870922
082_688_F	082_693_J	82	82	F	J	F_J	082_688_F 082_693_J	0.008896288
082_688_F	082_694_F	82	82	F	F	F_F	082_688_F 082_694_F	0.038619049
082_688_F	082_696_M	82	82	F	M	F_M	082_688_F 082_696_M	0.067462144
082_689_J	082_690_J	82	82	J	J	J_J	082_689_J 082_690_J	0.247164679
082_689_J	082_691_F	82	82	J	F	F_J	082_689_J 082_691_F	0.642522615
082_689_J	082_692_J	82	82	J	J	J_J	082_689_J 082_692_J	0.632123564
082_689_J	082_693_J	82	82	J	J	J_J	082_689_J 082_693_J	0.670320288
082_689_J	082_694_F	82	82	J	F	F_J	082_689_J 082_694_F	0.015860955
082_689_J	082_696_M	82	82	J	M	M_J	082_689_J 082_696_M	0.270694915
082_690_J	082_691_F	82	82	J	F	F_J	082_690_J 082_691_F	0.190103769
082_690_J	082_692_J	82	82	J	J	J_J	082_690_J 082_692_J	0.039680942
082_690_J	082_693_J	82	82	J	J	J_J	082_690_J 082_693_J	0.150866107
082_690_J	082_694_F	82	82	J	F	F_J	082_690_J 082_694_F	0.008164271
082_690_J	082_696_M	82	82	J	M	M_J	082_690_J 082_696_M	0.038406335
082_691_F	082_692_J	82	82	F	J	F_J	082_691_F 082_692_J	0.551205626
082_691_F	082_693_J	82	82	F	J	F_J	082_691_F 082_693_J	0.58534069
082_691_F	082_694_F	82	82	F	F	F_F	082_691_F 082_694_F	0.026375312
082_691_F	082_696_M	82	82	F	M	F_M	082_691_F 082_696_M	-0.087430371
082_692_J	082_693_J	82	82	J	J	J_J	082_692_J 082_693_J	0.899527902
082_692_J	082_694_F	82	82	J	F	F_J	082_692_J 082_694_F	0.054611342
082_692_J	082_696_M	82	82	J	M	M_J	082_692_J 082_696_M	0.578464151
082_693_J	082_694_F	82	82	J	F	F_J	082_693_J 082_694_F	0.016462344
082_693_J	082_696_M	82	82	J	M	M_J	082_693_J 082_696_M	0.549636768
082_694_F	082_696_M	82	82	F	M	F_M	082_694_F 082_696_M	-0.002349494
083_671_DM	083_672_J	83	83	M	J	M_J	083_671_DM 083_672_J	0.404897783
083_671_DM	083_673_J	83	83	M	J	M_J	083_671_DM 083_673_J	0.407386338
083_671_DM	083_674_F	83	83	M	F	F_M	083_671_DM 083_674_F	-0.021356034
083_672_J	083_673_J	83	83	J	J	J_J	083_672_J 083_673_J	0.865880492
083_672_J	083_674_F	83	83	J	F	F_J	083_672_J 083_674_F	0.028845977
083_673_J	083_674_F	83	83	J	F	F_J	083_673_J 083_674_F	0.009562017
084_591_J	084_592_M	84	84	J	M	M_J	084_591_J 084_592_M	0.677315422
084_591_J	084_593_M	84	84	J	M	M_J	084_591_J 084_593_M	0.623083196
084_591_J	084_594_F	84	84	J	F	F_J	084_591_J 084_594_F	0.552287653
084_591_J	084_595_M	84	84	J	M	M_J	084_591_J 084_595_M	0.169942599
084_591_J	084_597_F	84	84	J	F	F_J	084_591_J 084_597_F	0.633797102
084_591_J	084_605_J	84	84	J	J	J_J	084_591_J 084_605_J	0.663996912
084_591_J	084_632_M	84	84	J	M	M_J	084_591_J 084_632_M	-0.044294627
084_591_J	084_633_M_and_085_963_M	84	84	J	M	M_J	084_591_J 084_633_M_and_085_963_M	-0.002469589
084_592_M	084_593_M	84	84	M	M	M_M	084_592_M 084_593_M	0.266155567
084_592_M	084_594_F	84	84	M	F	F_M	084_592_M 084_594_F	0.500204567
084_592_M	084_595_M	84	84	M	M	M_M	084_592_M 084_595_M	0.188436586
084_592_M	084_597_F	84	84	M	F	F_M	084_592_M 084_597_F	0.444193618
084_592_M	084_605_J	84	84	M	J	M_J	084_592_M 084_605_J	0.582638996
084_592_M	084_632_M	84	84	M	M	M_M	084_592_M 084_632_M	-0.075924308
084_592_M	084_633_M_and_085_963_M	84	84	M	M	M_M	084_592_M 084_633_M_and_085_963_M	0.012100121
084_593_M	084_594_F	84	84	M	F	F_M	084_593_M 084_594_F	0.469415126
084_593_M	084_595_M	84	84	M	M	M_M	084_593_M 084_595_M	-0.07346129
084_593_M	084_597_F	84	84	M	F	F_M	084_593_M 084_597_F	0.523099351
084_593_M	084_605_J	84	84	M	J	M_J	084_593_M 084_605_J	0.607977407
084_593_M	084_632_M	84	84	M	M	M_M	084_593_M 084_632_M	0.016975966
084_593_M	084_633_M_and_085_963_M	84	84	M	M	M_M	084_593_M 084_633_M_and_085_963_M	0.008720504
084_594_F	084_595_M	84	84	F	M	F_M	084_594_F 084_595_M	-0.008236532
084_594_F	084_597_F	84	84	F	F	F_F	084_594_F 084_597_F	0.432548912
084_594_F	084_605_J	84	84	F	J	F_J	084_594_F 084_605_J	0.588538371
084_594_F	084_632_M	84	84	F	M	F_M	084_594_F 084_632_M	-0.055892274
084_594_F	084_633_M_and_085_963_M	84	84	F	M	F_M	084_594_F 084_633_M_and_085_963_M	-0.045826976
084_595_M	084_597_F	84	84	M	F	F_M	084_595_M 084_597_F	0.176970316
084_595_M	084_605_J	84	84	M	J	M_J	084_595_M 084_605_J	-0.045420428
084_595_M	084_632_M	84	84	M	M	M_M	084_595_M 084_632_M	-0.044394917
084_595_M	084_633_M_and_085_963_M	84	84	M	M	M_M	084_595_M 084_633_M_and_085_963_M	-0.035004465
084_597_F	084_605_J	84	84	F	J	F_J	084_597_F 084_605_J	0.253819989
084_597_F	084_632_M	84	84	F	M	F_M	084_597_F 084_632_M	-0.057582184
084_597_F	084_633_M_and_085_963_M	84	84	F	M	F_M	084_597_F 084_633_M_and_085_963_M	-0.058356754
084_605_J	084_632_M	84	84	J	M	M_J	084_605_J 084_632_M	0.019667546
084_605_J	084_633_M_and_085_963_M	84	84	J	M	M_J	084_605_J 084_633_M_and_085_963_M	0.019555244
084_632_M	084_633_M_and_085_963_M	84	84	M	M	M_M	084_632_M 084_633_M_and_085_963_M	-0.014826066
085A_610_F	085A_613_J	085A	085A	F	J	F_J	085A_610_F 085A_613_J	-0.005440074
085A_610_F	085A_614_J	085A	085A	F	J	F_J	085A_610_F 085A_614_J	0.01213028
085A_610_F	085A_615_J	085A	085A	F	J	F_J	085A_610_F 085A_615_J	-0.013452438
085A_668_J	085A_610_F	085A	085A	J	F	F_J	085A_610_F 085A_668_J	-0.034284497
085A_613_J	085A_614_J	085A	085A	J	J	J_J	085A_613_J 085A_614_J	0.231695921
085A_613_J	085A_615_J	085A	085A	J	J	J_J	085A_613_J 085A_615_J	0.743998878
085A_668_J	085A_613_J	085A	085A	J	J	J_J	085A_613_J 085A_668_J	0.731844417
085A_614_J	085A_615_J	085A	085A	J	J	J_J	085A_614_J 085A_615_J	0.142520309
085A_668_J	085A_614_J	085A	085A	J	J	J_J	085A_614_J 085A_668_J	0.372987886
085A_668_J	085A_615_J	085A	085A	J	J	J_J	085A_615_J 085A_668_J	0.642018219
085B_612_J	085B_616_J	085B	085B	J	J	J_J	085B_612_J 085B_616_J	0.72814791
085B_612_J	085B_619_J	085B	085B	J	J	J_J	085B_612_J 085B_619_J	-0.008814573
085B_612_J	085B_620_F	085B	085B	J	F	F_J	085B_612_J 085B_620_F	0.684718582
085B_612_J	085B_621_JF	085B	085B	J	J	J_J	085B_612_J 085B_621_JF	0.522047831
085B_612_J	085B_622_J	085B	085B	J	J	J_J	085B_612_J 085B_622_J	0.808261805
085B_612_J	085B_623_M	085B	085B	J	M	M_J	085B_612_J 085B_623_M	0.665749114
085B_616_J	085B_619_J	085B	085B	J	J	J_J	085B_616_J 085B_619_J	-0.005512072
085B_616_J	085B_620_F	085B	085B	J	F	F_J	085B_616_J 085B_620_F	0.728192456
085B_616_J	085B_621_JF	085B	085B	J	J	J_J	085B_616_J 085B_621_JF	0.307541354
085B_616_J	085B_622_J	085B	085B	J	J	J_J	085B_616_J 085B_622_J	0.717350293
085B_616_J	085B_623_M	085B	085B	J	M	M_J	085B_616_J 085B_623_M	0.736494584
085B_619_J	085B_620_F	085B	085B	J	F	F_J	085B_619_J 085B_620_F	0.042919765
085B_619_J	085B_621_JF	085B	085B	J	J	J_J	085B_619_J 085B_621_JF	-0.036940136
085B_619_J	085B_622_J	085B	085B	J	J	J_J	085B_619_J 085B_622_J	-0.015594079
085B_619_J	085B_623_M	085B	085B	J	M	M_J	085B_619_J 085B_623_M	-0.030557212
085B_620_F	085B_621_JF	085B	085B	F	J	F_J	085B_620_F 085B_621_JF	0.449396019
085B_620_F	085B_622_J	085B	085B	F	J	F_J	085B_620_F 085B_622_J	0.728288225
085B_620_F	085B_623_M	085B	085B	F	M	F_M	085B_620_F 085B_623_M	0.731336796
085B_621_JF	085B_622_J	085B	085B	J	J	J_J	085B_621_JF 085B_622_J	0.516855699
085B_621_JF	085B_623_M	085B	085B	J	M	M_J	085B_621_JF 085B_623_M	0.57736697
085B_622_J	085B_623_M	085B	085B	J	M	M_J	085B_622_J 085B_623_M	0.760797353
086_589_F	086_590_F	86	86	F	F	F_F	086_589_F 086_590_F	0.007468967
086_589_F	086_606_M	86	86	F	M	F_M	086_589_F 086_606_M	-0.075733468
086_589_F	086_960_J	86	86	F	J	F_J	086_589_F 086_960_J	-0.044183206
086_590_F	086_606_M	86	86	F	M	F_M	086_590_F 086_606_M	-0.118269905
086_590_F	086_960_J	86	86	F	J	F_J	086_590_F 086_960_J	-0.072496932
086_606_M	086_960_J	86	86	M	J	M_J	086_606_M 086_960_J	0.433428309
088_292_F	088_293_DM	88	88	F	M	F_M	088_292_F 088_293_DM	-0.024292706
088_292_F	088_294_F	88	88	F	F	F_F	088_292_F 088_294_F	-0.096478611
088_292_F	088_409_F	88	88	F	F	F_F	088_292_F 088_409_F	0.051170027
088_293_DM	088_294_F	88	88	M	F	F_M	088_293_DM 088_294_F	-0.029543403
088_293_DM	088_409_F	88	88	M	F	F_M	088_293_DM 088_409_F	-0.079703101
088_294_F	088_409_F	88	88	F	F	F_F	088_294_F 088_409_F	0.018271501
089_683_F	089_684_M	89	89	F	M	F_M	089_683_F 089_684_M	0.689438487
089_683_F	089_685_F	89	89	F	F	F_F	089_683_F 089_685_F	0.011374504
089_683_F	089_686_J	89	89	F	J	F_J	089_683_F 089_686_J	0.238501883
089_683_F	089_687_M	89	89	F	M	F_M	089_683_F 089_687_M	0.655562126
089_683_F	089_697_J	89	89	F	J	F_J	089_683_F 089_697_J	0.711945402
089_683_F	089_698_F	89	89	F	F	F_F	089_683_F 089_698_F	0.312468306
089_683_F	089_699_J	89	89	F	J	F_J	089_683_F 089_699_J	0.529607291
089_683_F	089_700_J	89	89	F	J	F_J	089_683_F 089_700_J	0.471823611
089_684_M	089_685_F	89	89	M	F	F_M	089_684_M 089_685_F	0.013293714
089_684_M	089_686_J	89	89	M	J	M_J	089_684_M 089_686_J	0.248126219
089_684_M	089_687_M	89	89	M	M	M_M	089_684_M 089_687_M	0.68423651
089_684_M	089_697_J	89	89	M	J	M_J	089_684_M 089_697_J	0.379226197
089_684_M	089_698_F	89	89	M	F	F_M	089_684_M 089_698_F	0.2446307
089_684_M	089_699_J	89	89	M	J	M_J	089_684_M 089_699_J	0.563700913
089_684_M	089_700_J	89	89	M	J	M_J	089_684_M 089_700_J	0.476462429
089_685_F	089_686_J	89	89	F	J	F_J	089_685_F 089_686_J	0.546650113
089_685_F	089_687_M	89	89	F	M	F_M	089_685_F 089_687_M	0.026239719
089_685_F	089_697_J	89	89	F	J	F_J	089_685_F 089_697_J	-0.008933589
089_685_F	089_698_F	89	89	F	F	F_F	089_685_F 089_698_F	0.087428051
089_685_F	089_699_J	89	89	F	J	F_J	089_685_F 089_699_J	-0.052520231
089_685_F	089_700_J	89	89	F	J	F_J	089_685_F 089_700_J	0.0255278
089_686_J	089_687_M	89	89	J	M	M_J	089_686_J 089_687_M	0.404522906
089_686_J	089_697_J	89	89	J	J	J_J	089_686_J 089_697_J	0.319519814
089_686_J	089_698_F	89	89	J	F	F_J	089_686_J 089_698_F	0.049613335
089_686_J	089_699_J	89	89	J	J	J_J	089_686_J 089_699_J	0.269186462
089_686_J	089_700_J	89	89	J	J	J_J	089_686_J 089_700_J	0.36566813
089_687_M	089_697_J	89	89	M	J	M_J	089_687_M 089_697_J	0.613966024
089_687_M	089_698_F	89	89	M	F	F_M	089_687_M 089_698_F	-0.010464973
089_687_M	089_699_J	89	89	M	J	M_J	089_687_M 089_699_J	0.748379055
089_687_M	089_700_J	89	89	M	J	M_J	089_687_M 089_700_J	0.670569018
089_697_J	089_698_F	89	89	J	F	F_J	089_697_J 089_698_F	0.071733002
089_697_J	089_699_J	89	89	J	J	J_J	089_697_J 089_699_J	0.56508859
089_697_J	089_700_J	89	89	J	J	J_J	089_697_J 089_700_J	0.700025223
089_698_F	089_699_J	89	89	F	J	F_J	089_698_F 089_699_J	-0.042580622
089_698_F	089_700_J	89	89	F	J	F_J	089_698_F 089_700_J	-0.015415352
089_699_J	089_700_J	89	89	J	J	J_J	089_699_J 089_700_J	0.615612524
090_706_F	090_707_J	90	90	F	J	F_J	090_706_F 090_707_J	-0.055722367
090_706_F	090_709_J	90	90	F	J	F_J	090_706_F 090_709_J	-0.054632136
090_706_F	090_710_J	90	90	F	J	F_J	090_706_F 090_710_J	-0.006005146
090_706_F	090_713_DM	90	90	F	M	F_M	090_706_F 090_713_DM	-0.062792213
090_707_J	090_709_J	90	90	J	J	J_J	090_707_J 090_709_J	0.495684201
090_707_J	090_710_J	90	90	J	J	J_J	090_707_J 090_710_J	0.420217723
090_707_J	090_713_DM	90	90	J	M	M_J	090_707_J 090_713_DM	0.046864064
090_709_J	090_710_J	90	90	J	J	J_J	090_709_J 090_710_J	0.711854958
090_709_J	090_713_DM	90	90	J	M	M_J	090_709_J 090_713_DM	-0.002793672
090_710_J	090_713_DM	90	90	J	M	M_J	090_710_J 090_713_DM	0.068899224
091_766_F	091_767_M	91	91	F	M	F_M	091_766_F 091_767_M	-0.018660747
091_766_F	091_768_M	91	91	F	M	F_M	091_766_F 091_768_M	-0.028548959
091_766_F	091_769_F	91	91	F	F	F_F	091_766_F 091_769_F	0.155121711
091_766_F	091_770_F	91	91	F	F	F_F	091_766_F 091_770_F	0.432641074
091_766_F	091_771_J	91	91	F	J	F_J	091_766_F 091_771_J	0.224930303
091_766_F	091_772_F	91	91	F	F	F_F	091_766_F 091_772_F	-0.004123354
091_766_F	091_773_F	91	91	F	F	F_F	091_766_F 091_773_F	0.04530506
091_766_F	091_774_F	91	91	F	F	F_F	091_766_F 091_774_F	-0.002263861
091_766_F	091_775_J	91	91	F	J	F_J	091_766_F 091_775_J	0.005394213
091_766_F	091_776_M	91	91	F	M	F_M	091_766_F 091_776_M	0.005138879
091_766_F	091_777_J	91	91	F	J	F_J	091_766_F 091_777_J	-0.078706126
091_766_F	091_778_J	91	91	F	J	F_J	091_766_F 091_778_J	-0.008735234
091_766_F	091_779_J	91	91	F	J	F_J	091_766_F 091_779_J	-0.092988023
091_766_F	091_788_J	91	91	F	J	F_J	091_766_F 091_788_J	0.206410396
091_766_F	091_801_J	91	91	F	J	F_J	091_766_F 091_801_J	0.013209867
091_767_M	091_768_M	91	91	M	M	M_M	091_767_M 091_768_M	0.018879257
091_767_M	091_769_F	91	91	M	F	F_M	091_767_M 091_769_F	0.122079163
091_767_M	091_770_F	91	91	M	F	F_M	091_767_M 091_770_F	-0.021949357
091_767_M	091_771_J	91	91	M	J	M_J	091_767_M 091_771_J	-0.045302861
091_767_M	091_772_F	91	91	M	F	F_M	091_767_M 091_772_F	0.108079294
091_767_M	091_773_F	91	91	M	F	F_M	091_767_M 091_773_F	-0.040695007
091_767_M	091_774_F	91	91	M	F	F_M	091_767_M 091_774_F	0.01354528
091_767_M	091_775_J	91	91	M	J	M_J	091_767_M 091_775_J	0.02972913
091_767_M	091_776_M	91	91	M	M	M_M	091_767_M 091_776_M	0.017344825
091_767_M	091_777_J	91	91	M	J	M_J	091_767_M 091_777_J	0.051135161
091_767_M	091_778_J	91	91	M	J	M_J	091_767_M 091_778_J	-0.007499861
091_767_M	091_779_J	91	91	M	J	M_J	091_767_M 091_779_J	-0.032155612
091_767_M	091_788_J	91	91	M	J	M_J	091_767_M 091_788_J	0.000390969
091_767_M	091_801_J	91	91	M	J	M_J	091_767_M 091_801_J	-0.031233488
091_768_M	091_769_F	91	91	M	F	F_M	091_768_M 091_769_F	-0.039223549
091_768_M	091_770_F	91	91	M	F	F_M	091_768_M 091_770_F	-0.062109945
091_768_M	091_771_J	91	91	M	J	M_J	091_768_M 091_771_J	-0.035094798
091_768_M	091_772_F	91	91	M	F	F_M	091_768_M 091_772_F	0.154411368
091_768_M	091_773_F	91	91	M	F	F_M	091_768_M 091_773_F	-0.01768875
091_768_M	091_774_F	91	91	M	F	F_M	091_768_M 091_774_F	-0.038806172
091_768_M	091_775_J	91	91	M	J	M_J	091_768_M 091_775_J	0.028998345
091_768_M	091_776_M	91	91	M	M	M_M	091_768_M 091_776_M	0.015579234
091_768_M	091_777_J	91	91	M	J	M_J	091_768_M 091_777_J	0.586729037
091_768_M	091_778_J	91	91	M	J	M_J	091_768_M 091_778_J	-0.001849307
091_768_M	091_779_J	91	91	M	J	M_J	091_768_M 091_779_J	0.530903134
091_768_M	091_788_J	91	91	M	J	M_J	091_768_M 091_788_J	-0.093991651
091_768_M	091_801_J	91	91	M	J	M_J	091_768_M 091_801_J	-0.061967724
091_769_F	091_770_F	91	91	F	F	F_F	091_769_F 091_770_F	0.011956651
091_769_F	091_771_J	91	91	F	J	F_J	091_769_F 091_771_J	-0.02315533
091_769_F	091_772_F	91	91	F	F	F_F	091_769_F 091_772_F	-0.034717482
091_769_F	091_773_F	91	91	F	F	F_F	091_769_F 091_773_F	-0.003181659
091_769_F	091_774_F	91	91	F	F	F_F	091_769_F 091_774_F	0.01215036
091_769_F	091_775_J	91	91	F	J	F_J	091_769_F 091_775_J	-0.021536302
091_769_F	091_776_M	91	91	F	M	F_M	091_769_F 091_776_M	-0.018443226
091_769_F	091_777_J	91	91	F	J	F_J	091_769_F 091_777_J	-0.013730518
091_769_F	091_778_J	91	91	F	J	F_J	091_769_F 091_778_J	-0.024522212
091_769_F	091_779_J	91	91	F	J	F_J	091_769_F 091_779_J	-0.025393928
091_769_F	091_788_J	91	91	F	J	F_J	091_769_F 091_788_J	-0.027318982
091_769_F	091_801_J	91	91	F	J	F_J	091_769_F 091_801_J	-0.037255128
091_770_F	091_771_J	91	91	F	J	F_J	091_770_F 091_771_J	0.792621739
091_770_F	091_772_F	91	91	F	F	F_F	091_770_F 091_772_F	0.00854522
091_770_F	091_773_F	91	91	F	F	F_F	091_770_F 091_773_F	0.0265551
091_770_F	091_774_F	91	91	F	F	F_F	091_770_F 091_774_F	-0.039462911
091_770_F	091_775_J	91	91	F	J	F_J	091_770_F 091_775_J	0.004247037
091_770_F	091_776_M	91	91	F	M	F_M	091_770_F 091_776_M	-0.031463387
091_770_F	091_777_J	91	91	F	J	F_J	091_770_F 091_777_J	-0.062697585
091_770_F	091_778_J	91	91	F	J	F_J	091_770_F 091_778_J	0.02423921
091_770_F	091_779_J	91	91	F	J	F_J	091_770_F 091_779_J	-0.081264881
091_770_F	091_788_J	91	91	F	J	F_J	091_770_F 091_788_J	0.750613508
091_770_F	091_801_J	91	91	F	J	F_J	091_770_F 091_801_J	0.018874685
091_771_J	091_772_F	91	91	J	F	F_J	091_771_J 091_772_F	-0.014236252
091_771_J	091_773_F	91	91	J	F	F_J	091_771_J 091_773_F	-0.03591711
091_771_J	091_774_F	91	91	J	F	F_J	091_771_J 091_774_F	-0.055949575
091_771_J	091_775_J	91	91	J	J	J_J	091_771_J 091_775_J	-0.003749852
091_771_J	091_776_M	91	91	J	M	M_J	091_771_J 091_776_M	-0.032173561
091_771_J	091_777_J	91	91	J	J	J_J	091_771_J 091_777_J	-0.041810344
091_771_J	091_778_J	91	91	J	J	J_J	091_771_J 091_778_J	-0.020406014
091_771_J	091_779_J	91	91	J	J	J_J	091_771_J 091_779_J	-0.090252072
091_771_J	091_788_J	91	91	J	J	J_J	091_771_J 091_788_J	0.64024742
091_771_J	091_801_J	91	91	J	J	J_J	091_771_J 091_801_J	0.001929963
091_772_F	091_773_F	91	91	F	F	F_F	091_772_F 091_773_F	0.010540036
091_772_F	091_774_F	91	91	F	F	F_F	091_772_F 091_774_F	-0.010969345
091_772_F	091_775_J	91	91	F	J	F_J	091_772_F 091_775_J	0.532103507
091_772_F	091_776_M	91	91	F	M	F_M	091_772_F 091_776_M	-0.001576682
091_772_F	091_777_J	91	91	F	J	F_J	091_772_F 091_777_J	0.004999422
091_772_F	091_778_J	91	91	F	J	F_J	091_772_F 091_778_J	-0.001165395
091_772_F	091_779_J	91	91	F	J	F_J	091_772_F 091_779_J	0.253117717
091_772_F	091_788_J	91	91	F	J	F_J	091_772_F 091_788_J	0.038197045
091_772_F	091_801_J	91	91	F	J	F_J	091_772_F 091_801_J	-0.010594533
091_773_F	091_774_F	91	91	F	F	F_F	091_773_F 091_774_F	-0.00886144
091_773_F	091_775_J	91	91	F	J	F_J	091_773_F 091_775_J	0.329297862
091_773_F	091_776_M	91	91	F	M	F_M	091_773_F 091_776_M	0.531278919
091_773_F	091_777_J	91	91	F	J	F_J	091_773_F 091_777_J	-0.086677952
091_773_F	091_778_J	91	91	F	J	F_J	091_773_F 091_778_J	0.497163804
091_773_F	091_779_J	91	91	F	J	F_J	091_773_F 091_779_J	-0.023004294
091_773_F	091_788_J	91	91	F	J	F_J	091_773_F 091_788_J	0.013244053
091_773_F	091_801_J	91	91	F	J	F_J	091_773_F 091_801_J	0.525417236
091_774_F	091_775_J	91	91	F	J	F_J	091_774_F 091_775_J	-0.01921444
091_774_F	091_776_M	91	91	F	M	F_M	091_774_F 091_776_M	-0.022730717
091_774_F	091_777_J	91	91	F	J	F_J	091_774_F 091_777_J	0.02037283
091_774_F	091_778_J	91	91	F	J	F_J	091_774_F 091_778_J	-0.014326778
091_774_F	091_779_J	91	91	F	J	F_J	091_774_F 091_779_J	0.016424761
091_774_F	091_788_J	91	91	F	J	F_J	091_774_F 091_788_J	-0.035964544
091_774_F	091_801_J	91	91	F	J	F_J	091_774_F 091_801_J	-0.023426635
091_775_J	091_776_M	91	91	J	M	M_J	091_775_J 091_776_M	0.177231635
091_775_J	091_777_J	91	91	J	J	J_J	091_775_J 091_777_J	-0.028883886
091_775_J	091_778_J	91	91	J	J	J_J	091_775_J 091_778_J	0.396591763
091_775_J	091_779_J	91	91	J	J	J_J	091_775_J 091_779_J	0.06514287
091_775_J	091_788_J	91	91	J	J	J_J	091_775_J 091_788_J	-0.01064967
091_775_J	091_801_J	91	91	J	J	J_J	091_775_J 091_801_J	0.476558403
091_776_M	091_777_J	91	91	M	J	M_J	091_776_M 091_777_J	-0.054572122
091_776_M	091_778_J	91	91	M	J	M_J	091_776_M 091_778_J	0.523854726
091_776_M	091_779_J	91	91	M	J	M_J	091_776_M 091_779_J	-0.03367094
091_776_M	091_788_J	91	91	M	J	M_J	091_776_M 091_788_J	-0.054959616
091_776_M	091_801_J	91	91	M	J	M_J	091_776_M 091_801_J	0.511099858
091_777_J	091_778_J	91	91	J	J	J_J	091_777_J 091_778_J	-0.042497175
091_777_J	091_779_J	91	91	J	J	J_J	091_777_J 091_779_J	0.495706606
091_777_J	091_788_J	91	91	J	J	J_J	091_777_J 091_788_J	-0.04049763
091_777_J	091_801_J	91	91	J	J	J_J	091_777_J 091_801_J	-0.118912382
091_778_J	091_779_J	91	91	J	J	J_J	091_778_J 091_779_J	-0.017316481
091_778_J	091_788_J	91	91	J	J	J_J	091_778_J 091_788_J	0.005825126
091_778_J	091_801_J	91	91	J	J	J_J	091_778_J 091_801_J	0.575187082
091_779_J	091_788_J	91	91	J	J	J_J	091_779_J 091_788_J	-0.030948546
091_779_J	091_801_J	91	91	J	J	J_J	091_779_J 091_801_J	-0.081033179
091_788_J	091_801_J	91	91	J	J	J_J	091_788_J 091_801_J	0.011321832
092_780_J	092_781_J	92	92	J	J	J_J	092_780_J 092_781_J	0.307091069
092_780_J	092_782_J	92	92	J	J	J_J	092_780_J 092_782_J	0.077704073
[truncated: 1,003 more rows]
